# Supplementary material for: catena-Poly[[diaqua­dibromidoman­ganese(III)]-μ-pyridine-2-carboxyl­ato]
Source: Acta Crystallogr Sect E Struct Rep Online. 2009 Jul 25;65(Pt 8):m983–4. doi: 10.1107/S160053680902844X (PMC2977438; doi:10.1107/S160053680902844X)
Supplement: Supplementary file 2 [file e-65-0m983-Isup2.hkl]

# 
# h,k,l, Fc-squared, Fo-squared, sigma(Fo-squared) and status flag 
# 
data_I
_shelx_title ' [Mn(pic)Br2(H2O)2]' 
_shelx_refln_list_code          4 
_shelx_F_calc_maximum      277.84 
_exptl_crystal_F_000       712.00 
_reflns_d_resolution_high  0.8002 
 
loop_ 
 _symmetry_equiv_pos_as_xyz 
 'x, y, z' 
 '-x, y+1/2, -z+1/2' 
 '-x, -y, -z' 
 'x, -y-1/2, z-1/2' 
 
_cell_length_a    10.2903 
_cell_length_b    13.8137 
_cell_length_c     7.9779 
_cell_angle_alpha  90.000 
_cell_angle_beta  109.810 
_cell_angle_gamma  90.000 
 
_shelx_F_squared_multiplier     1.000 
 
loop_ 
 _refln_index_h 
 _refln_index_k 
 _refln_index_l 
 _refln_F_squared_calc 
 _refln_F_squared_meas 
 _refln_F_squared_sigma 
 _refln_observed_status 
   1   0   0     5758.10     5305.96     74.99 o 
   2   0   0    28688.01    30889.40    604.93 o 
   3   0   0    15345.00    15561.21    572.59 o 
   4   0   0    14824.80    18218.62    273.61 o 
   5   0   0    19022.14    21380.50    312.58 o 
   6   0   0     3709.62     4284.43    153.34 o 
   7   0   0    17028.98    22916.67    662.93 o 
   8   0   0      557.67      764.65    101.84 o 
   9   0   0     1327.68     1883.21    196.02 o 
  10   0   0     2744.95     4593.81    278.43 o 
  11   0   0      937.05     1215.97    180.78 o 
  12   0   0     1254.43     2165.44    355.71 o 
   1   1   0     4311.71     4964.18    116.22 o 
   2   1   0     2932.65     3184.47    102.10 o 
   3   1   0     3821.06     3798.70    128.09 o 
   4   1   0     1122.22     1245.21     54.75 o 
   5   1   0     2130.96     2485.97     81.39 o 
   6   1   0     6360.58     7569.12    148.42 o 
   7   1   0      622.90      711.91     69.95 o 
   8   1   0       41.46       49.44     40.11 o 
   9   1   0       35.68       55.36     48.36 o 
  10   1   0       66.42      126.81     57.71 o 
  11   1   0      314.11      544.36     99.87 o 
  12   1   0      349.73      566.17    177.39 o 
   0   2   0     2727.22     3396.01     62.06 o 
   1   2   0      910.41     1143.97     25.32 o 
   2   2   0    17429.86    20846.55    238.98 o 
   3   2   0    13719.61    15442.83    398.14 o 
   4   2   0     4316.31     5170.29    125.15 o 
   5   2   0    11901.72    11770.12    189.56 o 
   6   2   0      151.37       94.55     33.91 o 
   7   2   0     7733.90     8955.23    189.94 o 
   8   2   0       81.32       80.07     43.34 o 
   9   2   0     1256.77     1746.14    111.62 o 
  10   2   0      221.39      348.84     71.50 o 
  11   2   0      318.67      490.11     82.51 o 
  12   2   0       83.32      174.52    142.22 o 
   1   3   0    62034.50    81536.04    632.08 o 
   2   3   0      543.08      577.37     28.09 o 
   3   3   0     6620.64     7224.30    178.82 o 
   4   3   0    20393.66    23188.83    411.85 o 
   5   3   0     3358.60     3994.75    101.31 o 
   6   3   0    21239.45    24030.55    302.79 o 
   7   3   0     1030.16     1484.62     93.13 o 
   8   3   0     2286.50     2847.41    120.98 o 
   9   3   0      173.57      309.51     64.84 o 
  10   3   0      584.52      819.18     91.83 o 
  11   3   0     1268.76     1926.19    154.68 o 
   0   4   0     1135.27     1401.11     98.32 o 
   1   4   0      439.61      482.49     32.57 o 
   2   4   0        2.38       24.30     11.84 o 
   3   4   0      127.13      140.53     21.65 o 
   4   4   0     7369.03     8143.55    123.71 o 
   5   4   0     3480.79     4161.48    115.25 o 
   6   4   0      879.32     1057.55     73.27 o 
   7   4   0      686.71      877.92     75.49 o 
   8   4   0     1459.62     1653.05    102.80 o 
   9   4   0      218.08      284.40     61.69 o 
  10   4   0       90.08      108.84     68.21 o 
  11   4   0      101.83      282.42    101.53 o 
   1   5   0    40253.54    48913.30    636.38 o 
   2   5   0    19854.19    22714.09    969.53 o 
   3   5   0    30755.54    33992.53    251.89 o 
   4   5   0    10612.75    12984.53    170.40 o 
   5   5   0     6835.89     7940.43    187.76 o 
   6   5   0     4325.75     5222.36    126.15 o 
   7   5   0       15.34       57.43     35.88 o 
   8   5   0    11377.83    14277.09    332.03 o 
   9   5   0      450.63      676.50     97.63 o 
  10   5   0     2416.46     3258.55    205.75 o 
  11   5   0      113.65      197.15     96.15 o 
   0   6   0     7553.88     8563.63    176.92 o 
   1   6   0     2120.42     2362.28     79.39 o 
   2   6   0    18448.14    21172.14    377.70 o 
   3   6   0      144.70      299.55     45.47 o 
   4   6   0     1134.10     1410.98     60.38 o 
   5   6   0     8300.04     8891.12    176.49 o 
   6   6   0      330.07      420.05     48.22 o 
   7   6   0      519.92      772.32     76.40 o 
   8   6   0      619.91      697.30     94.77 o 
   9   6   0      275.85      327.59     93.36 o 
  10   6   0       80.57      181.23     90.20 o 
  11   6   0      119.44      219.03    125.98 o 
   1   7   0      336.78      367.19     36.17 o 
   2   7   0     4175.56     4136.91    116.92 o 
   3   7   0     7853.71     9240.00    186.14 o 
   4   7   0      517.45      564.26     89.18 o 
   5   7   0     1401.56     1727.44    125.61 o 
   6   7   0      350.32      378.43     56.90 o 
   7   7   0      478.69      485.78     75.67 o 
   8   7   0      223.61      269.48     79.56 o 
   9   7   0      124.69      190.44     83.80 o 
  10   7   0     1062.42     1469.26    158.15 o 
  11   7   0       52.09      128.80    114.61 o 
   0   8   0     8118.28     9717.94    227.26 o 
   1   8   0     5513.90     6656.67    279.76 o 
   2   8   0    17936.33    20003.69    371.50 o 
   3   8   0    16795.71    22315.74    552.11 o 
   4   8   0    14771.06    17482.82    399.40 o 
   5   8   0     3542.06     4551.13    166.74 o 
   6   8   0      253.61      362.17     62.72 o 
   7   8   0     6113.74     7617.34    209.07 o 
   8   8   0      677.09      805.93    135.14 o 
   9   8   0     5335.96     7532.85    361.53 o 
  10   8   0       43.98      111.14    121.23 o 
   1   9   0      867.64      977.41     63.09 o 
   2   9   0     2157.62     2406.28     90.32 o 
   3   9   0     2034.46     2295.70     89.38 o 
   4   9   0      534.36      744.90     82.08 o 
   5   9   0      726.87      884.83     90.67 o 
   6   9   0        9.14       74.42     47.47 o 
   7   9   0      307.38      431.57     73.02 o 
   8   9   0      283.39      288.06     72.48 o 
   9   9   0       43.67      170.62     82.89 o 
  10   9   0      316.21      343.05    136.09 o 
   0  10   0    13041.30    15612.33    324.80 o 
   1  10   0     1100.51     1196.50     73.44 o 
   2  10   0     9832.76    11056.99    349.05 o 
   3  10   0     2130.24     2325.72    181.44 o 
   4  10   0     3540.89     3870.51    167.52 o 
   5  10   0     3102.77     3586.52    157.53 o 
   6  10   0     1102.57     1109.88    126.03 o 
   7  10   0     1382.81     1663.60    119.13 o 
   8  10   0      102.24      145.78     68.13 o 
   9  10   0     1876.22     2228.99    261.04 o 
   1  11   0     2810.13     3395.44    120.67 o 
   2  11   0     4641.91     5379.50    146.67 o 
   3  11   0     9582.21    11599.74    374.92 o 
   4  11   0     2134.15     2514.49    132.54 o 
   5  11   0      941.80     1165.63    106.84 o 
   6  11   0     1349.65     1585.53    148.82 o 
   7  11   0      395.59      425.02     87.18 o 
   8  11   0     1578.64     1613.54    162.38 o 
   9  11   0      195.27       77.08     90.62 o 
   0  12   0       50.86       10.94     48.21 o 
   1  12   0      240.29      287.91     54.88 o 
   2  12   0      101.21      110.81     44.70 o 
   3  12   0      670.64      800.51     89.28 o 
   4  12   0     1086.48     1270.70    112.84 o 
   5  12   0     1252.18     1515.27    121.20 o 
   6  12   0       78.56       89.04     73.48 o 
   7  12   0      135.25      182.09     69.86 o 
   8  12   0      347.66        7.15     32.27 o 
   1  13   0    11293.50    14651.93    267.52 o 
   2  13   0      211.74      319.75     76.65 o 
   3  13   0     2016.75     2542.86    143.25 o 
   4  13   0     3586.19     4179.65    176.76 o 
   5  13   0     1480.48     2216.59    151.34 o 
   6  13   0     3208.57     3799.18    290.60 o 
   7  13   0      192.85      -26.83     43.59 o 
   0  14   0      674.92      663.58    116.10 o 
   1  14   0      456.21      799.26     97.26 o 
   2  14   0     1837.91     2201.88    144.62 o 
   3  14   0      747.78     1159.62    117.90 o 
   4  14   0      496.52      657.90    101.64 o 
   5  14   0      638.58      994.20    113.96 o 
   6  14   0        5.51       -9.73     81.21 o 
   7  14   0      456.57      -30.49     33.55 o 
   1  15   0     2078.67     2503.98    156.03 o 
   2  15   0       16.02        2.27     53.64 o 
   3  15   0      127.49      183.18     70.36 o 
   4  15   0      506.49      740.81    108.27 o 
   5  15   0       21.96       39.47     82.46 o 
   0  16   0     5925.99     8464.79    445.64 o 
   1  16   0       97.65      155.21     70.75 o 
   2  16   0     1714.13     2387.77    166.46 o 
   3  16   0      308.29      364.29     89.26 o 
   4  16   0      228.50      298.06     83.57 o 
   1  17   0      426.95      517.79    118.25 o 
   2  17   0        4.77       57.45     63.89 o 
 -12   1   1      275.54      520.52    151.67 o 
 -11   1   1      645.66      543.49    145.98 o 
 -10   1   1     3008.26     3715.90    268.26 o 
  -9   1   1      478.73      523.69    125.66 o 
  -8   1   1     2470.95     2333.61    158.19 o 
  -6   1   1       70.84      106.58     38.08 o 
  -5   1   1     1987.01     2045.25     86.37 o 
  -4   1   1     1552.98     1176.48     72.79 o 
  -3   1   1     6474.28     4835.42    250.93 o 
  -2   1   1     2028.28     1912.64     70.13 o 
  -1   1   1      816.73      661.08     81.38 o 
   0   1   1     2243.28     2096.83     47.57 o 
   1   1   1     3552.85     3161.33     63.91 o 
   2   1   1        9.54       65.61     19.96 o 
   3   1   1      852.85      675.85     33.92 o 
   4   1   1     2553.17     2246.65     70.99 o 
   5   1   1     5334.99     4872.89    128.39 o 
   6   1   1     8837.06     8614.56    174.27 o 
   7   1   1      489.05      603.27     64.77 o 
   8   1   1      232.49      273.72     51.88 o 
   9   1   1     1751.50     2273.01    124.18 o 
  10   1   1      141.93      243.10     73.35 o 
  11   1   1     2019.62     2605.68    168.54 o 
 -12   2   1       22.17       20.13    122.49 o 
 -11   2   1      621.58      956.66    312.92 o 
 -10   2   1      985.64     1337.83    224.67 o 
  -9   2   1     3229.57     3568.20    187.40 o 
  -8   2   1       30.90      120.15     62.85 o 
  -7   2   1      702.76      691.59     74.91 o 
  -6   2   1      151.97      254.32     66.19 o 
  -5   2   1     4902.49     4713.26    129.27 o 
  -4   2   1     8580.73     7632.70    168.81 o 
  -3   2   1      206.51      219.23     35.49 o 
  -2   2   1     2423.90     2127.72     73.48 o 
  -1   2   1     5990.18     6090.60    129.09 o 
   0   2   1     9433.27     9421.80    172.65 o 
   1   2   1      879.69     1029.90     73.79 o 
   2   2   1       52.62       61.21     14.48 o 
   4   2   1     4383.35     4330.17     83.70 o 
   5   2   1     4951.17     4829.74    139.94 o 
   6   2   1     1369.52     1392.74     72.90 o 
   7   2   1     3325.10     3304.52    179.31 o 
   8   2   1       39.32      202.44     66.31 o 
   9   2   1      197.66      260.46     63.17 o 
  10   2   1     1203.95     1347.99    109.32 o 
  11   2   1      315.19      373.76     90.25 o 
 -12   3   1      865.67     1211.07    221.60 o 
 -11   3   1      249.81      194.75    125.36 o 
 -10   3   1       23.57       67.02     74.39 o 
  -9   3   1      398.74      555.69    107.14 o 
  -8   3   1        2.33       49.86     43.64 o 
  -7   3   1     1672.19     1669.98     99.90 o 
  -6   3   1      515.14      543.98     61.17 o 
  -5   3   1      520.76      500.71     50.43 o 
  -4   3   1      781.83      687.49     64.25 o 
  -3   3   1     1488.30     1650.75     65.90 o 
  -2   3   1     1720.10     1666.51     80.11 o 
  -1   3   1       67.12       51.99     15.49 o 
   0   3   1      226.34      202.89     15.02 o 
   1   3   1      356.75      400.08     29.62 o 
   2   3   1     3607.74     3484.47     74.08 o 
   3   3   1      431.77      416.91     41.48 o 
   4   3   1     1554.30     1659.01     60.83 o 
   5   3   1     1444.80     1443.27     67.75 o 
   6   3   1      814.19      812.97     69.46 o 
   7   3   1     2564.59     2566.51    116.93 o 
   8   3   1      704.21      667.78     79.44 o 
   9   3   1      453.31      523.28     79.82 o 
  10   3   1       51.19      186.96     67.14 o 
  11   3   1       86.14      106.07     99.16 o 
 -12   4   1        2.54      -80.31    119.06 o 
 -11   4   1     1246.92     1896.53    177.10 o 
 -10   4   1      239.39      250.86     95.51 o 
  -9   4   1     1962.22     2161.62    160.54 o 
  -8   4   1     1319.95     1559.11    133.07 o 
  -7   4   1      444.31      560.43     66.91 o 
  -6   4   1     2871.13     2813.21    105.20 o 
  -5   4   1      137.09       86.78     47.58 o 
  -4   4   1     1757.75     1666.84     79.77 o 
  -3   4   1      231.36      234.37     32.68 o 
  -2   4   1        3.42       29.12     17.54 o 
  -1   4   1       25.14        7.33     14.60 o 
   0   4   1        1.49        4.96      9.47 o 
   1   4   1     4751.31     4573.05    288.16 o 
   2   4   1     2188.40     2207.72     63.89 o 
   3   4   1      888.51      755.86     41.77 o 
   4   4   1     1379.57     1382.63     61.81 o 
   5   4   1     5270.77     5318.44    115.23 o 
   6   4   1     1287.43     1213.51     71.97 o 
   7   4   1      680.72      829.12     76.88 o 
   8   4   1     2629.55     2962.34    130.14 o 
   9   4   1      102.87      112.86     55.00 o 
  10   4   1     1980.50     2399.47    193.16 o 
  11   4   1       69.10       44.90     49.30 o 
 -11   5   1      104.86      153.24     89.45 o 
 -10   5   1      314.25      277.65     95.18 o 
  -9   5   1      216.34      222.34     84.84 o 
  -8   5   1     1599.46     1830.77    143.34 o 
  -7   5   1      602.81      625.81     88.94 o 
  -6   5   1      322.80      369.84     72.93 o 
  -5   5   1     1223.93     1265.45     82.56 o 
  -4   5   1      315.72      351.70     60.84 o 
  -3   5   1     3086.20     2773.53    114.05 o 
  -2   5   1     3813.70     3568.18    101.39 o 
  -1   5   1      694.75      636.95     44.80 o 
   0   5   1     1678.58     1739.32     85.10 o 
   1   5   1     4716.21     4347.70     85.47 o 
   2   5   1     1474.97     1272.65     48.30 o 
   3   5   1     1698.53     1671.61     58.40 o 
   4   5   1      381.14      438.70     40.05 o 
   5   5   1      705.35      698.06     52.10 o 
   6   5   1     1124.69     1169.13     79.66 o 
   7   5   1      159.98      264.53     48.02 o 
   8   5   1      130.50      167.75     52.22 o 
   9   5   1       43.82       45.59     61.95 o 
  10   5   1      709.01      759.23    134.16 o 
  11   5   1      711.85      412.72    400.78 o 
 -11   6   1     1002.34     1115.72    156.28 o 
 -10   6   1       67.01      117.57     76.69 o 
  -9   6   1       82.54      200.34    127.52 o 
  -8   6   1     1499.15     1953.04    167.99 o 
  -7   6   1      565.35      568.32     89.83 o 
  -6   6   1     2262.79     2202.53    111.78 o 
  -5   6   1     1517.65     1568.81     90.27 o 
  -3   6   1      662.22      610.45     58.78 o 
  -2   6   1     1654.39     1710.29    117.01 o 
  -1   6   1     5668.79     5072.65    117.51 o 
   0   6   1     5063.38     4916.75    149.13 o 
   1   6   1     3035.92     2913.40     59.66 o 
   2   6   1      459.00      490.37     39.10 o 
   3   6   1     7391.84     6998.77    115.51 o 
   4   6   1     1025.52     1093.97     57.22 o 
   5   6   1      154.18      241.55     50.21 o 
   6   6   1      513.26      499.48     52.81 o 
   7   6   1      128.25      239.20     46.04 o 
   8   6   1     4224.42     4532.18    222.79 o 
   9   6   1      851.98     1003.57    144.65 o 
  10   6   1      499.28      375.90    209.03 o 
 -11   7   1      123.81       67.24     89.54 o 
 -10   7   1      779.74      916.53    127.83 o 
  -9   7   1      308.33      376.74     94.21 o 
  -8   7   1      239.90      331.72     81.12 o 
  -7   7   1     2948.34     3171.64    139.86 o 
  -6   7   1      824.16     1052.19     88.38 o 
  -5   7   1      337.86      472.44     58.67 o 
  -4   7   1      147.47      182.19     47.28 o 
  -3   7   1       22.42       83.30     31.12 o 
  -2   7   1     1917.70     1766.04    123.13 o 
  -1   7   1      284.82      268.89     40.28 o 
   0   7   1       95.86       95.69     27.90 o 
   1   7   1     1371.75     1419.54     47.23 o 
   2   7   1     4057.97     4213.02    121.07 o 
   3   7   1       31.56       88.11     24.51 o 
   4   7   1     3379.46     3343.53     93.73 o 
   5   7   1      131.98      165.09     36.64 o 
   6   7   1      196.90      349.98     67.62 o 
   7   7   1     2954.72     3139.02    128.17 o 
   8   7   1      339.34      398.20     71.65 o 
   9   7   1     1651.44     2165.81    187.13 o 
  10   7   1      103.41       49.70     57.09 o 
 -11   8   1        5.70      -39.75     76.60 o 
 -10   8   1        2.16        4.13     73.64 o 
  -9   8   1      104.95      164.66     82.55 o 
  -8   8   1      399.18      421.43     94.39 o 
  -7   8   1        4.50       38.24     48.53 o 
  -6   8   1        1.35       27.56     42.70 o 
  -5   8   1       15.23       38.94     37.47 o 
  -4   8   1       29.74       21.35     35.40 o 
  -3   8   1       87.03      118.62     37.90 o 
  -2   8   1      115.53      131.92     36.87 o 
  -1   8   1      136.73      100.85     32.90 o 
   0   8   1        7.56       27.83     20.64 o 
   1   8   1       43.05       26.22     18.27 o 
   2   8   1      292.09      318.33     31.39 o 
   3   8   1        1.40        0.51     20.08 o 
   4   8   1      334.83      375.66     42.67 o 
   5   8   1        4.43       -8.15     35.06 o 
   6   8   1       46.91       10.13     39.71 o 
   7   8   1       46.60       69.76     49.26 o 
   8   8   1        0.76      -29.37     56.05 o 
   9   8   1      108.09      124.71     89.84 o 
  10   8   1        0.55       22.36    117.44 o 
 -10   9   1      443.19      653.06    121.56 o 
  -9   9   1      163.95      125.54     76.88 o 
  -8   9   1        9.40      123.92     72.06 o 
  -7   9   1     3424.98     3253.25    146.95 o 
  -6   9   1     1425.41     1442.10    105.31 o 
  -5   9   1      818.52      892.01    115.54 o 
  -4   9   1      531.63      639.63     76.05 o 
  -3   9   1      524.56      781.21    183.89 o 
  -2   9   1      527.05      581.56     63.91 o 
  -1   9   1      185.04      221.79     45.98 o 
   0   9   1        9.08       -0.29     22.36 o 
   1   9   1      421.29      390.12     36.85 o 
   2   9   1     5206.83     5019.20    218.37 o 
   3   9   1      544.63      569.03     57.65 o 
   4   9   1     1178.94     1222.02     85.00 o 
   5   9   1       12.71       48.01     40.58 o 
   6   9   1       77.01      189.23    121.64 o 
   7   9   1     1967.02     2159.53    148.26 o 
   8   9   1      115.31      184.51     73.86 o 
   9   9   1     2509.00     2539.95    253.20 o 
 -10  10   1      147.69      177.78     93.66 o 
  -9  10   1        3.23       88.09     74.40 o 
  -8  10   1      987.95     1217.55    151.53 o 
  -7  10   1      296.31      408.85     75.65 o 
  -6  10   1     1891.21     1900.86    120.85 o 
  -5  10   1     2718.11     2739.07    145.02 o 
  -4  10   1      195.44      225.58     72.72 o 
  -3  10   1       51.73       69.56     40.24 o 
  -2  10   1       35.85       78.07     37.35 o 
  -1  10   1      177.38      184.37     39.99 o 
   0  10   1      396.01      419.44     52.50 o 
   1  10   1     1031.15      941.01     61.91 o 
   2  10   1      536.20      689.84     82.71 o 
   3  10   1     4389.86     3839.15    139.86 o 
   4  10   1     1428.79     1619.48    108.03 o 
   5  10   1       59.85      127.64     52.56 o 
   6  10   1      964.19      960.05    108.12 o 
   7  10   1        0.64       11.61     72.13 o 
   8  10   1     1992.68     2244.81    184.11 o 
   9  10   1      147.20      226.18     95.77 o 
  -9  11   1       99.33      115.12     65.41 o 
  -8  11   1      315.96      247.83     77.50 o 
  -7  11   1       98.63      163.76     58.52 o 
  -6  11   1       97.51      149.08     56.40 o 
  -5  11   1       46.52       55.09     50.84 o 
  -4  11   1      308.08      413.80     72.28 o 
  -3  11   1      532.04      496.52     78.43 o 
  -2  11   1       59.03       66.54     34.86 o 
  -1  11   1      138.04      129.49     40.08 o 
   0  11   1      382.22      413.86     41.18 o 
   1  11   1      327.77      330.86     52.66 o 
   2  11   1      187.70      192.96     51.62 o 
   3  11   1      419.87      427.96     65.26 o 
   4  11   1      462.50      442.57     73.72 o 
   5  11   1       87.51       94.93     53.98 o 
   6  11   1      889.68      941.08    159.90 o 
   7  11   1       35.09       15.41     67.60 o 
   8  11   1      271.46      206.65     88.92 o 
  -9  12   1      605.03      234.81    203.65 o 
  -8  12   1      264.54       67.08     57.83 o 
  -7  12   1      129.55      214.71     67.92 o 
  -6  12   1      826.36      848.65     95.42 o 
  -5  12   1      109.90       84.24     59.39 o 
  -4  12   1       10.84      106.68     49.07 o 
  -3  12   1       76.72       64.71     41.28 o 
  -2  12   1      204.80      177.75     47.18 o 
  -1  12   1       46.30       34.43     36.94 o 
   0  12   1      108.11      114.76     44.18 o 
   1  12   1       59.52       65.23     43.51 o 
   2  12   1       67.04       58.88     43.99 o 
   3  12   1     1692.92     1746.43    118.32 o 
   4  12   1      125.76      148.20     58.11 o 
   5  12   1      476.22      671.60    138.13 o 
   6  12   1      761.32     1031.35    175.58 o 
   7  12   1      230.22      229.77     88.08 o 
   8  12   1      897.07      936.76    143.78 o 
  -8  13   1        2.44       23.18     36.51 o 
  -7  13   1      287.27      217.82     72.44 o 
  -6  13   1      606.97      495.26     85.28 o 
  -5  13   1       21.17       24.61     56.96 o 
  -4  13   1      367.69      384.86     81.11 o 
  -3  13   1      391.34      461.32     83.44 o 
  -2  13   1      825.86      899.82     85.19 o 
  -1  13   1      194.79      248.04     58.14 o 
   0  13   1       33.10       46.36     42.34 o 
   1  13   1     1113.86     1337.06    111.46 o 
   2  13   1     1044.98     1122.51    102.75 o 
   3  13   1        0.11       29.21     44.41 o 
   4  13   1      192.56      238.01    101.26 o 
   5  13   1       10.17      -38.92    107.89 o 
   6  13   1       33.84      -48.33     79.38 o 
   7  13   1      622.95      284.52    249.95 o 
  -7  14   1       13.31       29.61     31.98 o 
  -6  14   1       32.91      156.38     62.90 o 
  -5  14   1       75.91      122.27     68.66 o 
  -4  14   1      733.61      785.11    107.79 o 
  -3  14   1        4.89       49.63     54.66 o 
  -2  14   1      376.04      413.37     82.96 o 
  -1  14   1     1520.99     1866.85    121.41 o 
   0  14   1     1202.43     1300.70    112.86 o 
   1  14   1        0.40       10.09     47.28 o 
   2  14   1       25.35       64.69     50.78 o 
   3  14   1       28.49       90.29     55.89 o 
   4  14   1      419.40      429.20    126.26 o 
   5  14   1      770.40      847.80    225.67 o 
   6  14   1      231.76       82.94     78.52 o 
  -6  15   1       16.37      -29.18     30.47 o 
  -5  15   1      292.76      444.98     95.88 o 
  -4  15   1        0.75      -17.73     52.06 o 
  -3  15   1      379.04      498.68     93.02 o 
  -2  15   1      508.21      575.20     94.03 o 
  -1  15   1        9.25       25.39     49.35 o 
   0  15   1      176.97      141.60     63.13 o 
   1  15   1      119.26      154.50     79.46 o 
   2  15   1       68.18      103.04     59.62 o 
   3  15   1      153.53      139.01     91.61 o 
   4  15   1      268.56      244.00    115.14 o 
   5  15   1      401.38      144.29    230.03 o 
  -4  16   1        0.08       21.37     61.73 o 
  -3  16   1       34.91      125.69     70.60 o 
  -2  16   1        3.58       31.98     61.92 o 
  -1  16   1       58.78       90.54     71.17 o 
   0  16   1      144.62      159.16     71.50 o 
   1  16   1       84.09       91.93     63.45 o 
   2  16   1       34.59       52.18     84.88 o 
   3  16   1       23.08      -31.21     90.30 o 
  -2  17   1      157.16      152.32     87.96 o 
  -1  17   1        2.28      -30.25     66.56 o 
   0  17   1       80.00       60.22     77.05 o 
   1  17   1      125.57      235.70    108.31 o 
 -12   0   2      787.33      785.57    239.60 o 
 -11   0   2        4.44     -119.80    138.59 o 
 -10   0   2     6474.19     6803.04    458.39 o 
  -9   0   2     1380.41     1072.15    205.71 o 
  -8   0   2     7720.66     6394.99    398.99 o 
  -7   0   2      543.87      715.77    161.41 o 
  -6   0   2     9102.44     7221.16    342.62 o 
  -5   0   2    39198.20    30387.35    640.27 o 
  -4   0   2    43452.56    37580.32    648.66 o 
  -3   0   2    35694.05    31149.43    492.62 o 
  -2   0   2     3701.02     3646.40     91.13 o 
  -1   0   2     6536.20     6720.22    109.76 o 
   0   0   2      463.38      303.54     26.42 o 
   1   0   2    26377.35    24965.17    236.24 o 
   2   0   2    22779.38    20333.77    264.60 o 
   3   0   2    21817.60    18720.34    227.17 o 
   4   0   2     9108.84     8392.50    178.28 o 
   5   0   2        3.74       48.30     40.08 o 
   6   0   2     2562.98     2200.47    129.13 o 
   7   0   2     2831.45     2811.38    157.91 o 
   8   0   2     6583.38     6724.80    233.82 o 
   9   0   2        8.47       21.67     78.30 o 
  10   0   2      536.88      535.34    144.37 o 
 -12   1   2       11.26       30.43    113.58 o 
 -11   1   2     1660.72     1563.42    216.74 o 
 -10   1   2       45.85       54.86    103.00 o 
  -9   1   2     1704.17     1605.95    179.07 o 
  -8   1   2       26.09       47.68     71.16 o 
  -7   1   2      898.59      773.50    117.77 o 
  -6   1   2     2259.25     2018.37    136.33 o 
  -5   1   2       30.24      102.11     58.50 o 
  -4   1   2    10713.60     9456.27    660.57 o 
  -3   1   2     9248.98     8208.67    361.41 o 
  -2   1   2     1539.12     1312.30     66.39 o 
  -1   1   2     1689.42     1643.31     40.64 o 
   0   1   2     2190.50     1804.45     51.51 o 
   1   1   2    46955.98    47718.72    808.17 o 
   2   1   2     5403.45     4615.74    152.49 o 
   3   1   2     1833.61     1459.29     45.64 o 
   4   1   2     1275.27     1242.95     51.89 o 
   5   1   2     1663.55     1384.36     66.38 o 
   6   1   2      341.58      386.12     50.20 o 
   7   1   2     2616.16     2721.04    108.50 o 
   8   1   2       60.45       68.63     49.83 o 
   9   1   2      382.84      510.02     89.95 o 
  10   1   2       27.40       24.42     75.97 o 
 -12   2   2      476.37      409.64    149.32 o 
 -11   2   2      194.86      182.52    125.90 o 
 -10   2   2     3450.17     3496.85    259.39 o 
  -9   2   2       65.77       81.89     84.17 o 
  -8   2   2     3439.10     3199.10    210.39 o 
  -7   2   2     2040.34     1703.37    149.69 o 
  -6   2   2     6731.95     5632.86    260.21 o 
  -5   2   2     4984.21     3918.14    140.45 o 
  -4   2   2      210.57      364.85     59.81 o 
  -3   2   2    38908.96    33672.81   1960.91 o 
  -2   2   2     3868.16     3158.98     98.14 o 
  -1   2   2    23107.81    22886.82    227.99 o 
   0   2   2    30093.65    30378.16    345.06 o 
   1   2   2    36710.62    37622.45    308.44 o 
   2   2   2     4204.55     3508.88     96.69 o 
   3   2   2     2769.41     2283.15     59.92 o 
   4   2   2     8690.44     7498.98    119.43 o 
   5   2   2      661.06      625.61     46.99 o 
   6   2   2     4398.67     3875.11    107.75 o 
   7   2   2      311.36      308.98     59.15 o 
   8   2   2     1286.82     1340.71    100.72 o 
   9   2   2      266.83      201.78     68.30 o 
  10   2   2      102.84      152.73     78.77 o 
 -12   3   2        7.84        4.35    121.21 o 
 -11   3   2     2374.54     3083.12    269.66 o 
 -10   3   2      546.58      615.04    146.05 o 
  -9   3   2     6781.40     6238.27    311.41 o 
  -8   3   2        5.78      -31.63     54.11 o 
  -7   3   2     2538.47     2620.40    149.23 o 
  -6   3   2    10285.77     9003.10    227.96 o 
  -5   3   2     7878.44     6737.11    182.26 o 
  -4   3   2    33719.84    29518.43    412.59 o 
  -3   3   2     7737.24     6697.39    221.40 o 
  -2   3   2    41063.81    35600.49    457.97 o 
  -1   3   2      605.02      615.72     28.51 o 
   0   3   2    25255.60    24266.55    412.71 o 
   1   3   2    13394.03    13248.96    177.46 o 
   2   3   2    23850.94    25001.58    273.18 o 
   3   3   2    11301.36    10001.11    162.26 o 
   4   3   2     3062.97     2665.93    123.56 o 
   5   3   2     2105.28     1956.52     76.90 o 
   6   3   2     1351.52     1238.74     75.12 o 
   7   3   2     5149.58     4737.16    147.91 o 
   8   3   2     1594.96     1612.64    109.36 o 
   9   3   2     2444.85     2702.28    157.80 o 
  10   3   2       16.66      -21.03     72.89 o 
 -12   4   2       24.00      -10.56    120.14 o 
 -11   4   2       40.66       14.43    103.60 o 
 -10   4   2      203.94      204.02     85.47 o 
  -9   4   2     1214.64     1449.97    146.04 o 
  -8   4   2       68.70       91.49     63.84 o 
  -7   4   2     3977.32     3781.41    178.64 o 
  -6   4   2     3538.47     3476.09    145.34 o 
  -5   4   2     4938.22     4434.63    151.45 o 
  -4   4   2     1300.23     1289.65     84.14 o 
  -3   4   2     1068.84     1036.94     58.35 o 
  -2   4   2      600.41      570.47     33.86 o 
  -1   4   2     3296.68     2744.80    135.86 o 
   0   4   2      542.06      478.44     38.60 o 
   1   4   2        0.13       18.46     21.07 o 
   2   4   2      560.45      600.52     52.93 o 
   3   4   2     8104.56     7810.09    161.28 o 
   4   4   2     5116.39     4691.65    106.44 o 
   5   4   2      784.16      813.24     55.65 o 
   6   4   2      316.83      318.32     47.47 o 
   7   4   2      357.96      462.60     65.54 o 
   8   4   2        5.41       15.53     52.32 o 
   9   4   2      371.69      288.89     77.93 o 
  10   4   2       10.56       40.26     62.56 o 
 -12   5   2     1527.74     1835.70    244.64 o 
 -11   5   2      536.90      563.95    122.12 o 
 -10   5   2       15.04        4.89     73.18 o 
  -9   5   2     3797.80     3970.40    400.72 o 
  -8   5   2       38.98       66.13     68.63 o 
  -7   5   2    15459.39    14676.36    615.08 o 
  -6   5   2     2992.56     2471.67    157.99 o 
  -5   5   2    14956.68    12918.46    324.38 o 
  -4   5   2     8670.54     7306.29    152.57 o 
  -3   5   2       95.79      115.18     34.34 o 
  -2   5   2    22600.45    16854.86   1106.88 o 
  -1   5   2      170.72      209.51     26.43 o 
   0   5   2    30006.35    28267.31    194.59 o 
   1   5   2      812.63      809.04     57.24 o 
   2   5   2     5910.31     6294.78    246.63 o 
   3   5   2    13139.53    12282.04    151.43 o 
   4   5   2     1715.93     1773.69     86.56 o 
   5   5   2    15485.35    14532.88    514.24 o 
   6   5   2      443.08      541.78     55.55 o 
   7   5   2     1356.80     1405.78     99.65 o 
   8   5   2       30.58       87.38     56.11 o 
   9   5   2       83.42      169.74     83.90 o 
  10   5   2      495.82      213.50    238.61 o 
 -11   6   2      142.87      128.36    101.58 o 
 -10   6   2     1655.85     1868.56    173.69 o 
  -9   6   2       50.88       67.51     71.53 o 
  -8   6   2     2820.54     3021.01    164.93 o 
  -7   6   2     4176.14     3848.70    171.19 o 
  -6   6   2     3687.54     3768.83    154.76 o 
  -5   6   2     3856.51     3679.01    124.85 o 
  -4   6   2     3259.62     3205.52    108.87 o 
  -3   6   2    16529.00    15187.07    458.44 o 
  -2   6   2      495.85      523.71     49.72 o 
  -1   6   2    12917.46    11209.07    444.93 o 
   0   6   2     3643.77     3125.64    138.75 o 
   1   6   2     5552.62     4893.57    259.71 o 
   2   6   2    10792.33    10184.74    256.96 o 
   3   6   2      885.00      869.64     65.89 o 
   4   6   2     4681.76     4274.10    104.83 o 
   5   6   2        2.52       -5.03     27.27 o 
   6   6   2     3537.88     3591.03    134.08 o 
   7   6   2      327.19      376.67     64.77 o 
   8   6   2     1871.93     1928.61    187.47 o 
   9   6   2      732.70      829.41    136.02 o 
  10   6   2       90.41       31.07     65.98 o 
 -11   7   2       68.85       82.15     92.46 o 
 -10   7   2       41.91       63.48     79.00 o 
  -9   7   2      433.88      384.62     94.31 o 
  -8   7   2     3626.61     3871.04    187.55 o 
  -7   7   2     3591.94     3651.67    247.64 o 
  -6   7   2      685.08      728.09     80.11 o 
  -5   7   2      878.32      848.76     95.42 o 
  -4   7   2      918.71     1120.05     80.25 o 
  -3   7   2      977.56      979.10     78.72 o 
  -2   7   2    18301.11    16940.32    636.08 o 
  -1   7   2      183.57      125.09     26.08 o 
   0   7   2    10624.38     9388.06    238.71 o 
   1   7   2        2.87        9.38     15.52 o 
   2   7   2      111.68       85.23     22.57 o 
   3   7   2     3016.76     2713.35     92.53 o 
   4   7   2       44.44       94.59     30.36 o 
   5   7   2     3563.90     3527.00    115.68 o 
   6   7   2      426.97      536.67     66.11 o 
   7   7   2      862.69      785.78     97.87 o 
   8   7   2      306.79      251.21     81.36 o 
   9   7   2       20.09       93.12     82.97 o 
 -11   8   2      979.30      794.82    257.49 o 
 -10   8   2      432.41      541.50    117.27 o 
  -9   8   2      699.60      577.70    109.48 o 
  -8   8   2     7719.21     8494.33    355.06 o 
  -7   8   2      265.31      154.18     76.36 o 
  -6   8   2     9210.17     9274.71    220.10 o 
  -5   8   2     4302.74     4011.86    137.61 o 
  -4   8   2     2239.60     1868.91     96.68 o 
  -3   8   2     9748.12     8872.56    205.21 o 
  -2   8   2     2710.56     2547.12    286.99 o 
  -1   8   2    46895.72    41067.21    639.06 o 
   0   8   2       14.42       69.29     21.71 o 
   1   8   2    10031.42     9235.49    214.63 o 
   2   8   2     4104.38     3516.41    202.02 o 
   3   8   2     1825.74     1684.20     93.43 o 
   4   8   2    11466.68    11604.11    270.88 o 
   5   8   2      364.96      517.08     91.77 o 
   6   8   2     6358.33     6625.94    617.12 o 
   7   8   2      496.22      497.95     88.02 o 
   8   8   2       18.59      -17.81     68.46 o 
   9   8   2      619.33      760.49    136.50 o 
 -10   9   2      160.99       68.53     90.39 o 
  -9   9   2       11.89       35.84     68.22 o 
  -8   9   2      400.47      403.59     91.03 o 
  -7   9   2     1844.07     1838.53    124.03 o 
  -6   9   2       50.85       32.77     47.87 o 
  -5   9   2      940.08     1052.02     92.62 o 
  -4   9   2      166.36      163.37     66.67 o 
  -3   9   2      176.48      157.40     46.58 o 
  -2   9   2     3987.14     4050.56    138.91 o 
  -1   9   2        0.56       23.45     33.45 o 
   0   9   2     3440.60     3156.32     87.56 o 
   1   9   2      594.71      531.20     39.38 o 
   2   9   2        2.34       -2.00     24.01 o 
   3   9   2      974.53     1065.38     60.86 o 
   4   9   2       17.63       91.06     36.98 o 
   5   9   2      780.57     1014.02    119.27 o 
   6   9   2       42.23       38.08     66.43 o 
   7   9   2       20.55       38.63     62.27 o 
   8   9   2       85.30      171.97     80.21 o 
   9   9   2       17.52       -1.79     83.48 o 
 -10  10   2      557.53      368.11    224.55 o 
  -9  10   2        2.95       56.96     72.57 o 
  -8  10   2     2674.77     2476.72    179.55 o 
  -7  10   2      710.90     1010.89    108.03 o 
  -6  10   2     3982.40     3770.27    175.05 o 
  -5  10   2     3056.57     2987.23    129.99 o 
  -4  10   2     2141.25     1988.01    125.80 o 
  -3  10   2     5481.58     5090.19    167.11 o 
  -2  10   2        9.85       14.73     34.10 o 
  -1  10   2     8953.47     7788.71    427.17 o 
   0  10   2       37.04       49.56     24.64 o 
   1  10   2     3541.37     3375.94    101.97 o 
   2  10   2     2240.01     2096.60     83.64 o 
   3  10   2     1415.74     1286.29     83.66 o 
   4  10   2     3535.49     3432.93    182.46 o 
   5  10   2      116.96      209.99     72.10 o 
   6  10   2     1681.31     1750.21    167.33 o 
   7  10   2       25.26       48.50     60.75 o 
   8  10   2      502.77      567.11    104.03 o 
  -9  11   2     1151.77      545.90    531.82 o 
  -8  11   2     1483.39     1250.78    143.21 o 
  -7  11   2     5786.29     5884.12    199.49 o 
  -6  11   2      591.10      622.20     84.01 o 
  -5  11   2     1768.55     1949.51    115.30 o 
  -4  11   2     2868.39     2770.82    145.25 o 
  -3  11   2        5.17      -12.83     38.96 o 
  -2  11   2    13341.59    11822.23    252.87 o 
  -1  11   2      551.79      504.84     50.89 o 
   0  11   2    11577.49    10683.14    311.73 o 
   1  11   2     1926.04     2290.04     92.41 o 
   2  11   2     1177.70     1260.91     90.19 o 
   3  11   2     4338.87     3982.49    179.76 o 
   4  11   2       33.42       43.73     60.09 o 
   5  11   2     7007.38     7428.21    278.89 o 
   6  11   2      445.91      630.50    127.49 o 
   7  11   2      911.97      879.53    118.73 o 
   8  11   2       64.76      108.40     77.06 o 
  -9  12   2       21.82       68.68     52.42 o 
  -8  12   2        2.49      -56.79     56.79 o 
  -7  12   2       23.54        2.58     57.70 o 
  -6  12   2      640.68      665.10     91.19 o 
  -5  12   2     1335.66     1399.14    124.43 o 
  -4  12   2       25.85        8.82     47.99 o 
  -3  12   2      522.75      672.93     88.49 o 
  -2  12   2      654.13      573.27     79.71 o 
  -1  12   2      313.25      276.53     43.10 o 
   0  12   2     2501.30     2882.05    137.56 o 
   1  12   2      334.72      435.80     71.12 o 
   2  12   2     1047.56     1156.34     98.11 o 
   3  12   2     1251.04     1332.85    157.47 o 
   4  12   2      227.55      358.20    115.72 o 
   5  12   2       21.60       24.89     82.93 o 
   6  12   2      103.97       69.84     98.88 o 
   7  12   2      147.04       91.50     92.88 o 
  -8  13   2       16.78      -13.27     33.29 o 
  -7  13   2      992.11     1173.45    130.19 o 
  -6  13   2     1706.98     1911.24    133.59 o 
  -5  13   2     2218.69     2573.88    232.72 o 
  -4  13   2     5345.26     5726.23    216.35 o 
  -3  13   2     1406.96     1460.34    163.27 o 
  -2  13   2     4469.05     4516.28    157.63 o 
  -1  13   2       22.69       31.24     42.07 o 
   0  13   2     3876.68     3851.49    166.62 o 
   1  13   2     1230.62     1188.72    107.49 o 
   2  13   2     3334.44     3476.91    221.47 o 
   3  13   2     2354.18     2464.23    205.82 o 
   4  13   2      957.39     1211.14    169.46 o 
   5  13   2      740.18      313.16    116.67 o 
   6  13   2      101.85       10.16     42.79 o 
  -7  14   2      181.36       64.97     42.63 o 
  -6  14   2     1271.53     1249.69    123.73 o 
  -5  14   2      286.11      249.81    106.06 o 
  -4  14   2       28.42       18.80     55.96 o 
  -3  14   2     2334.13     2332.35    127.76 o 
  -2  14   2       57.50       30.09     43.94 o 
  -1  14   2     1876.81     2148.73    135.74 o 
   0  14   2      551.28      864.11     97.30 o 
   1  14   2     1732.63     2156.20    194.97 o 
   2  14   2      500.23      714.42    140.23 o 
   3  14   2      121.17      108.10     91.18 o 
   4  14   2     1263.39     1029.54    197.32 o 
   5  14   2       40.14       22.46     41.61 o 
  -6  15   2      432.17      445.03     89.79 o 
  -5  15   2       59.36      147.12     97.39 o 
  -4  15   2     1948.90     2179.94    169.05 o 
  -3  15   2      682.87      770.72    110.57 o 
  -2  15   2      173.72      219.64     74.13 o 
  -1  15   2       32.05       18.15     58.22 o 
   0  15   2      265.19      326.68    107.82 o 
   1  15   2     1244.79     1636.01    186.98 o 
   2  15   2     1713.01     2049.62    201.36 o 
   3  15   2      189.76      165.10    104.76 o 
   4  15   2      407.09      133.33    174.16 o 
  -4  16   2     1112.02     1407.87    150.33 o 
  -3  16   2     2968.95     3476.19    210.11 o 
  -2  16   2      278.43      402.59     97.40 o 
  -1  16   2     1563.61     1741.09    141.17 o 
   0  16   2     1104.76     1088.13    166.89 o 
   1  16   2     1842.17     2048.93    219.13 o 
   2  16   2     2113.91     2289.90    225.75 o 
 -12   1   3       11.82       23.53    118.50 o 
 -11   1   3      291.42      344.49    124.56 o 
 -10   1   3      469.07      559.37    211.58 o 
  -9   1   3        5.70        0.79     77.38 o 
  -8   1   3     2890.33     2605.40    197.72 o 
  -7   1   3      483.49      468.10     95.11 o 
  -6   1   3      332.76      303.60     71.87 o 
  -5   1   3      737.67      716.52     86.53 o 
  -4   1   3     2684.24     2275.88    109.50 o 
  -3   1   3     1351.18     1141.93     57.03 o 
  -2   1   3       12.70       25.47     14.68 o 
  -1   1   3      374.43      422.14     28.55 o 
   0   1   3      832.92      741.22     44.38 o 
   1   1   3    15890.95    15086.89    186.46 o 
   2   1   3      349.81      385.05     43.03 o 
   3   1   3     4535.61     3797.86     95.92 o 
   4   1   3      610.85      580.15     41.12 o 
   5   1   3      534.35      496.79     48.58 o 
   6   1   3     4950.41     4702.17    126.04 o 
   7   1   3      253.35      242.14     57.35 o 
   8   1   3     4464.24     4473.74    220.01 o 
   9   1   3      101.91      136.50     96.25 o 
  10   1   3      519.56      775.03    162.64 o 
 -12   2   3      531.99      562.96    166.66 o 
 -11   2   3       88.20      133.57    110.56 o 
 -10   2   3       87.67      101.63    101.14 o 
  -9   2   3     1958.20     1817.49    187.69 o 
  -8   2   3      133.92      115.27     83.52 o 
  -7   2   3     3360.97     2917.43    178.17 o 
  -6   2   3     2983.16     2636.84    156.65 o 
  -5   2   3     1828.91     1690.61    118.58 o 
  -4   2   3      852.90      795.05     57.81 o 
  -3   2   3      330.99      273.37     34.67 o 
  -2   2   3      249.19      252.61     25.04 o 
  -1   2   3      792.27      830.39     47.40 o 
   0   2   3     1882.21     1758.69     67.81 o 
   1   2   3     1980.11     1844.77     78.35 o 
   2   2   3    12787.52    11931.18    190.04 o 
   3   2   3     1887.53     1815.16     65.46 o 
   4   2   3       15.79       31.33     21.39 o 
   5   2   3     2315.07     1934.18     86.55 o 
   6   2   3       18.37       32.11     40.90 o 
   7   2   3     5142.83     5274.17    186.07 o 
   8   2   3      368.27      333.74     77.29 o 
   9   2   3      695.21      819.91    163.75 o 
  10   2   3       11.61      -16.37     51.56 o 
 -12   3   3      187.34      133.22    129.17 o 
 -11   3   3      152.32      213.93    119.53 o 
 -10   3   3      201.92      361.59    128.60 o 
  -9   3   3      768.38      785.04    144.46 o 
  -8   3   3      136.48      182.33     85.92 o 
  -7   3   3      517.52      476.16     92.89 o 
  -6   3   3      120.41       96.46     60.94 o 
  -5   3   3     1003.92      908.28    121.31 o 
  -4   3   3     1518.40     1305.88     87.36 o 
  -3   3   3     1142.76     1055.76     57.81 o 
  -2   3   3      120.14       87.38     19.68 o 
  -1   3   3     1533.38     1407.68     62.91 o 
   0   3   3     2444.56     2307.55     77.23 o 
   1   3   3     1749.26     2062.35     84.62 o 
   2   3   3     2534.34     2685.05    102.01 o 
   3   3   3     1956.50     1914.21     84.10 o 
   4   3   3      533.30      437.86     55.18 o 
   5   3   3      924.92      935.11     62.62 o 
   6   3   3      412.32      398.07     62.23 o 
   7   3   3      205.11      187.45     62.91 o 
   8   3   3        5.24       -0.73     49.67 o 
   9   3   3      313.51      367.90     96.05 o 
  10   3   3      749.43      349.91    508.39 o 
 -12   4   3      749.46      871.23    193.56 o 
 -11   4   3      356.35      411.14    146.80 o 
 -10   4   3      530.19      525.01    132.95 o 
  -9   4   3      484.68      473.66    117.27 o 
  -8   4   3      108.22      106.76     76.68 o 
  -7   4   3      463.00      617.73    106.45 o 
  -6   4   3        0.08        3.77     47.57 o 
  -5   4   3       57.08       78.52     31.41 o 
  -4   4   3        0.13       -4.51     18.52 o 
  -3   4   3      941.27      946.63     57.31 o 
  -2   4   3        4.69        5.69     18.20 o 
  -1   4   3        5.87       50.17     19.73 o 
   0   4   3     5550.59     5564.82    163.02 o 
   1   4   3      143.83      119.26     33.37 o 
   2   4   3     4104.12     4248.31    132.56 o 
   3   4   3     1779.63     1801.60     87.08 o 
   4   4   3     4026.83     3501.97    120.73 o 
   5   4   3     2501.36     2403.31    100.60 o 
   6   4   3     1147.45     1103.92     86.57 o 
   7   4   3     3680.52     3697.56    168.85 o 
   8   4   3        7.92       -4.50     54.59 o 
   9   4   3     2252.72     1979.93    477.04 o 
 -12   5   3      202.57      327.40    147.23 o 
 -11   5   3        2.56      -65.16     96.44 o 
 -10   5   3       27.16       63.06     87.56 o 
  -9   5   3       18.85      -34.99     68.04 o 
  -8   5   3     1493.16     1618.86    146.98 o 
  -7   5   3      484.06      439.01     78.88 o 
  -6   5   3        6.97       28.70     31.16 o 
  -5   5   3      376.01      361.33     38.81 o 
  -4   5   3     1323.49     1084.91     72.94 o 
  -3   5   3     1881.64     1598.42     70.48 o 
  -2   5   3      529.30      546.62     42.18 o 
  -1   5   3       50.00       58.61     20.00 o 
   0   5   3     1685.91     1572.30     78.69 o 
   1   5   3     2986.08     2761.67    104.63 o 
   2   5   3        0.29       -8.18     29.34 o 
   3   5   3     1632.76     1886.23     92.58 o 
   4   5   3       94.53      107.05     41.88 o 
   5   5   3      439.89      493.31     82.61 o 
   6   5   3     2270.88     2391.23    114.75 o 
   7   5   3       83.42      101.29     50.95 o 
   8   5   3      403.70      539.38     91.28 o 
   9   5   3       81.76       36.91     61.31 o 
 -12   6   3       64.87      -34.08     72.72 o 
 -11   6   3      793.16      509.31    266.95 o 
 -10   6   3     1514.21     1520.07    191.64 o 
  -9   6   3       13.15      -33.34     65.60 o 
  -8   6   3       26.05       43.01     59.51 o 
  -7   6   3        5.63      -10.24     51.44 o 
  -6   6   3     1503.59     1517.69    121.46 o 
  -5   6   3     1335.14     1279.82     98.75 o 
  -4   6   3      116.54      132.81     44.72 o 
  -3   6   3     1095.75      931.13     51.24 o 
  -2   6   3     6222.77     5737.67    105.31 o 
  -1   6   3     7506.48     6943.19    111.79 o 
   0   6   3        5.75       11.37     26.08 o 
   1   6   3      130.51      179.77     43.92 o 
   2   6   3      259.10      217.30     51.39 o 
   3   6   3     2008.63     1923.30     95.95 o 
   4   6   3     3198.74     3319.05    128.97 o 
   5   6   3     1613.41     1706.02    110.41 o 
   6   6   3     1824.27     1772.57    102.76 o 
   7   6   3       37.32       53.54     50.35 o 
   8   6   3      182.40      230.02     95.84 o 
   9   6   3     1222.43      556.28    532.09 o 
 -11   7   3      661.39      164.25    422.82 o 
 -10   7   3      365.38      353.12    104.72 o 
  -9   7   3      765.25      883.49    125.31 o 
  -8   7   3       58.75       66.07     73.04 o 
  -7   7   3        2.44       -4.54     52.86 o 
  -6   7   3      669.91      534.58     83.31 o 
  -5   7   3      359.57      301.64     63.18 o 
  -4   7   3     1109.88     1114.32     78.85 o 
  -3   7   3     2349.50     2390.16     97.18 o 
  -2   7   3      459.19      508.70     39.14 o 
  -1   7   3     2671.91     2359.50     79.24 o 
   0   7   3     1193.60     1131.49     57.39 o 
   1   7   3      401.47      353.60     55.30 o 
   2   7   3      828.25      962.17     74.85 o 
   3   7   3     1677.11     1690.82     96.76 o 
   4   7   3     2684.37     2893.75    125.75 o 
   5   7   3     2269.20     2338.26    124.57 o 
   6   7   3     1298.81     1421.21    132.46 o 
   7   7   3       36.45       53.27     58.63 o 
   8   7   3     1422.01     1411.44    152.81 o 
   9   7   3      511.48      615.00    124.60 o 
 -11   8   3       38.47      -44.11     61.65 o 
 -10   8   3        2.34      -72.83     72.83 o 
  -9   8   3       39.54       24.48     71.61 o 
  -8   8   3        1.29       37.53     63.59 o 
  -7   8   3        0.29       12.62     52.22 o 
  -6   8   3       39.01       15.80     50.36 o 
  -5   8   3       32.82       99.57     44.88 o 
  -4   8   3      383.14      315.77     52.25 o 
  -3   8   3      104.06       91.89     35.51 o 
  -2   8   3      274.85      307.38     41.78 o 
  -1   8   3      231.97      197.75     30.58 o 
   0   8   3      677.40      589.36     48.42 o 
   1   8   3      210.17      204.71     33.90 o 
   2   8   3       36.23       60.34     38.08 o 
   3   8   3        0.19        7.94     34.84 o 
   4   8   3        6.28       12.61     40.26 o 
   5   8   3        0.20      -13.94     42.83 o 
   6   8   3      136.50      176.25     99.69 o 
   7   8   3       19.12       16.24     62.96 o 
   8   8   3        0.90      -64.34     64.34 o 
 -10   9   3      180.42      193.14     87.48 o 
  -9   9   3      744.55      832.15    126.48 o 
  -8   9   3       60.43       37.95     72.37 o 
  -7   9   3      478.62      504.61     93.22 o 
  -6   9   3      148.13      201.78     72.25 o 
  -5   9   3      184.45      271.47     57.77 o 
  -4   9   3      657.83      746.35     71.40 o 
  -3   9   3      738.24      665.19     63.85 o 
  -2   9   3      651.73      613.80     55.13 o 
  -1   9   3      866.28      863.37     62.48 o 
   0   9   3      515.89      473.09     48.91 o 
   1   9   3      457.20      391.06     44.57 o 
   2   9   3      574.55      646.33     72.17 o 
   3   9   3     1134.41     1323.90     96.38 o 
   4   9   3     3711.38     3958.96    151.81 o 
   5   9   3     4484.24     4637.14    246.11 o 
   6   9   3      406.05      496.07    108.54 o 
   7   9   3       64.81       52.78     64.69 o 
   8   9   3      983.49     1034.12    128.17 o 
 -10  10   3      798.47      173.60    298.85 o 
  -9  10   3        0.80      -50.68     68.57 o 
  -8  10   3      227.63      234.52     87.12 o 
  -7  10   3      111.58       75.72     64.83 o 
  -6  10   3      947.23      958.26     96.11 o 
  -5  10   3      860.20      888.38     89.26 o 
  -4  10   3       13.14       48.73     40.13 o 
  -3  10   3      454.10      367.90     80.25 o 
  -2  10   3     2137.79     1886.44    100.31 o 
  -1  10   3     1242.47      993.13     96.05 o 
   0  10   3       44.08       60.55     29.10 o 
   1  10   3        0.71        1.43     32.82 o 
   2  10   3       16.04       -1.43     43.02 o 
   3  10   3     3118.61     3195.26    180.24 o 
   4  10   3     1835.40     2223.60    170.05 o 
   5  10   3      769.81      905.68    125.38 o 
   6  10   3      500.86      629.77    123.25 o 
   7  10   3       82.51      165.97     76.22 o 
  -9  11   3      104.20        6.76     91.60 o 
  -8  11   3      475.76      596.46    113.08 o 
  -7  11   3       46.62       52.18     62.27 o 
  -6  11   3       14.97       26.91     54.09 o 
  -5  11   3       90.01      127.59     53.19 o 
  -4  11   3      435.29      456.04     71.95 o 
  -3  11   3       78.70      117.50     68.86 o 
  -2  11   3        9.51       18.47     29.44 o 
  -1  11   3        9.90       25.04     27.08 o 
   0  11   3       14.81        3.28     30.13 o 
   1  11   3      664.25      775.27     74.71 o 
   2  11   3      148.48      151.82     64.11 o 
   3  11   3      584.57      635.53    102.23 o 
   4  11   3      104.63       90.15     72.27 o 
   5  11   3       74.84      126.77     80.75 o 
   6  11   3      391.08      572.97    127.50 o 
   7  11   3       86.24       38.52     77.20 o 
  -9  12   3      157.57       72.97     89.18 o 
  -8  12   3      157.35      210.96     87.21 o 
  -7  12   3      132.50      164.14     71.32 o 
  -6  12   3       10.22       42.39     56.94 o 
  -5  12   3      710.47      692.90     87.76 o 
  -4  12   3      365.31      279.60     64.81 o 
  -3  12   3       88.05      112.46     72.51 o 
  -2  12   3      309.43      387.30     56.48 o 
  -1  12   3       11.79       54.10     36.22 o 
   0  12   3     1744.70     1567.18    111.27 o 
   1  12   3        0.58       24.93     68.69 o 
   2  12   3      366.66      454.08     94.82 o 
   3  12   3      765.24      752.66    112.65 o 
   4  12   3     1307.09     1397.99    151.63 o 
   5  12   3      754.17      803.19    133.31 o 
   6  12   3      158.03       68.04     76.58 o 
  -8  13   3       62.78       -1.85     52.40 o 
  -7  13   3       63.68       71.19     65.82 o 
  -6  13   3       59.58       52.78     60.12 o 
  -5  13   3       21.79        9.72     53.64 o 
  -4  13   3      470.83      454.03     76.42 o 
  -3  13   3      947.90      998.89    105.72 o 
  -2  13   3       22.48       35.45     31.29 o 
  -1  13   3      306.36      316.21     61.79 o 
   0  13   3      834.06     1005.76    139.99 o 
   1  13   3      140.73      137.02     84.20 o 
   2  13   3      227.00      248.40    102.06 o 
   3  13   3       65.39      103.95     72.22 o 
   4  13   3      621.51      387.16    137.41 o 
   5  13   3      215.82       63.38     88.99 o 
  -7  14   3      200.43      172.78     76.07 o 
  -6  14   3      220.52      277.91     77.73 o 
  -5  14   3      282.42      211.08     74.98 o 
  -4  14   3        1.55      -12.16     54.79 o 
  -3  14   3      336.99      383.22     81.25 o 
  -2  14   3      480.19      492.01     84.38 o 
  -1  14   3      672.50      751.05    133.30 o 
   0  14   3      761.31      936.31    148.30 o 
   1  14   3        0.81      -12.64     76.60 o 
   2  14   3     1354.77     1348.09    175.00 o 
   3  14   3        3.50      -19.62     72.01 o 
   4  14   3      116.88      -35.18     35.63 o 
  -6  15   3       13.92        5.32     63.01 o 
  -5  15   3       38.13       82.21     65.13 o 
  -4  15   3       10.01        2.98     57.39 o 
  -3  15   3       31.80       15.47     56.77 o 
  -2  15   3        4.00       43.54     84.10 o 
  -1  15   3       32.20       99.49     89.07 o 
   0  15   3      281.18      406.45    131.71 o 
   1  15   3      693.28      661.73    194.80 o 
   2  15   3      118.79      124.58    147.65 o 
   3  15   3      614.94       14.59     58.05 o 
  -4  16   3        0.22      -94.30     95.30 o 
  -3  16   3       17.70       93.29    113.76 o 
  -2  16   3       52.65       69.00     91.02 o 
  -1  16   3        0.01       -5.19     84.26 o 
   0  16   3       10.68       40.20     85.38 o 
   1  16   3       41.50      108.41    107.84 o 
 -12   0   4     1170.36     1152.35    302.35 o 
 -11   0   4     1251.07     1181.88    274.50 o 
 -10   0   4     2744.05     2218.13    314.77 o 
  -9   0   4     9776.63     9773.52    515.77 o 
  -8   0   4     3166.02     2899.34    278.52 o 
  -7   0   4     7384.23     7607.74    392.95 o 
  -6   0   4     7485.13     6472.17    327.85 o 
  -5   0   4      829.51      629.53    114.77 o 
  -4   0   4    10039.80     9660.57    231.71 o 
  -3   0   4     9527.15     9065.05    254.03 o 
  -2   0   4    77195.12    76383.09   3860.58 o 
  -1   0   4     1236.18     1033.53     66.89 o 
   0   0   4     4018.73     3535.71    104.01 o 
   1   0   4    12967.61    11204.20    275.50 o 
   2   0   4      255.75      309.06     47.91 o 
   3   0   4    15181.92    12753.57    208.49 o 
   4   0   4      129.97      212.52     52.71 o 
   5   0   4     7821.24     6833.26    195.20 o 
   6   0   4       25.67       30.20    102.35 o 
   7   0   4      166.55      108.05    124.16 o 
   8   0   4     1558.62     1654.03    300.34 o 
   9   0   4      173.16      246.31    166.11 o 
 -12   1   4       76.03     -105.10    105.10 o 
 -11   1   4      157.13       28.14     98.29 o 
 -10   1   4      105.86      135.32    105.59 o 
  -9   1   4      587.16      679.53    132.88 o 
  -8   1   4     4424.87     3846.29    218.57 o 
  -7   1   4       46.25       55.87     55.45 o 
  -6   1   4      998.92      946.82    107.25 o 
  -5   1   4     2962.99     2769.35    110.53 o 
  -4   1   4      963.88     1031.95     59.09 o 
  -3   1   4    13124.05    12576.60    290.81 o 
  -2   1   4      472.20      434.89     36.69 o 
  -1   1   4     9751.35     9770.53    260.78 o 
   0   1   4     1473.95     1581.62    126.85 o 
   1   1   4     3905.17     3658.12    108.64 o 
   2   1   4     1379.61     1344.93     78.34 o 
   3   1   4        8.12      -22.81     42.53 o 
   4   1   4     2000.42     1807.17     66.44 o 
   5   1   4      282.68      240.99     56.65 o 
   6   1   4       19.77        9.05     54.73 o 
   7   1   4       69.00      139.96     91.00 o 
   8   1   4      177.90      111.35    103.01 o 
   9   1   4      669.64      147.18    263.76 o 
 -12   2   4       47.40       31.89     95.99 o 
 -11   2   4     1214.77      996.37    170.62 o 
 -10   2   4       19.45      -34.97     86.90 o 
  -9   2   4     4233.66     3835.39    230.45 o 
  -8   2   4     1756.04     1636.75    164.05 o 
  -7   2   4     4304.54     3420.45    191.05 o 
  -6   2   4     7169.37     7390.57    252.08 o 
  -5   2   4     2747.25     2953.81    109.33 o 
  -4   2   4    16150.10    15004.69    366.80 o 
  -3   2   4       79.63      111.61     26.54 o 
  -2   2   4    11992.25    11014.56    344.81 o 
  -1   2   4     1537.74     1229.23     65.32 o 
   0   2   4     7583.46     6414.41    145.70 o 
   1   2   4     6338.57     5681.55    135.49 o 
   2   2   4     3518.25     3408.00    139.35 o 
   3   2   4     5043.23     4461.01    165.84 o 
   4   2   4       40.61       63.17     28.71 o 
   5   2   4     3002.25     2768.66    112.68 o 
   6   2   4       25.79       46.68     50.17 o 
   7   2   4      278.57      262.40    108.56 o 
   8   2   4      313.61      327.69    123.88 o 
   9   2   4       86.28       18.23    157.89 o 
 -12   3   4      986.63      126.79    352.69 o 
 -11   3   4       15.95       30.32     98.49 o 
 -10   3   4     2818.71     2674.82    224.59 o 
  -9   3   4     2541.06     2576.41    207.93 o 
  -8   3   4    13264.78    13017.61    462.92 o 
  -7   3   4     4455.58     4319.69    215.43 o 
  -6   3   4     8729.96     8197.26    191.02 o 
  -5   3   4     7476.50     6543.20    182.26 o 
  -4   3   4      238.64      311.71     48.79 o 
  -3   3   4    24813.80    24171.10    375.58 o 
  -2   3   4      549.50      433.86     56.19 o 
  -1   3   4    19492.13    18758.27    354.70 o 
   0   3   4     3221.78     3052.70    147.35 o 
   1   3   4      307.24      350.68     48.37 o 
   2   3   4    14089.39    13081.45    231.52 o 
   3   3   4      111.72      152.24     48.25 o 
   4   3   4    12900.62    12221.89    288.08 o 
   5   3   4      128.77      164.16     47.54 o 
   6   3   4     1559.69     1201.49     90.01 o 
   7   3   4      146.31      158.22     64.95 o 
   8   3   4      225.20      101.01     98.91 o 
   9   3   4      224.87       82.07    192.79 o 
 -12   4   4       96.59      -41.06     87.75 o 
 -11   4   4      650.93      709.29    152.60 o 
 -10   4   4      441.08      389.75    124.60 o 
  -9   4   4       47.30        1.96     76.48 o 
  -8   4   4      270.56      262.81     97.60 o 
  -7   4   4      153.87      282.84     62.47 o 
  -6   4   4     3018.97     2687.07    111.58 o 
  -5   4   4      551.24      507.35     52.92 o 
  -4   4   4       79.64       68.62     27.85 o 
  -3   4   4      876.24      809.70     51.58 o 
  -2   4   4      836.42      808.01     59.56 o 
  -1   4   4      117.76      132.77     33.49 o 
   0   4   4       24.54        9.18     27.65 o 
   1   4   4     1688.88     1792.04    107.51 o 
   2   4   4     4928.33     4956.88    154.52 o 
   3   4   4     1291.57     1455.11    104.34 o 
   4   4   4       99.23      111.94     43.80 o 
   5   4   4       15.74       34.67     39.18 o 
   6   4   4      758.05      605.29     74.26 o 
   7   4   4      729.26      778.65    104.34 o 
   8   4   4      354.78      214.30    138.84 o 
 -12   5   4     1124.51      268.50    633.39 o 
 -11   5   4       23.32       53.53    110.88 o 
 -10   5   4     5641.41     5925.18    323.07 o 
  -9   5   4      136.39       39.10     88.07 o 
  -8   5   4      798.87      745.73    123.60 o 
  -7   5   4     6316.99     6193.13    324.50 o 
  -6   5   4      387.39      415.66     54.78 o 
  -5   5   4    20121.92    17359.61    302.26 o 
  -4   5   4     2470.22     2222.39     91.96 o 
  -3   5   4    15487.68    14256.79    188.23 o 
  -2   5   4     5046.84     4970.84    131.89 o 
  -1   5   4    11839.28    10776.74    190.58 o 
   0   5   4    14257.52    12617.89    272.47 o 
   1   5   4     9101.07     8879.69    198.14 o 
   2   5   4     5032.43     4503.82    156.74 o 
   3   5   4      280.78      357.36     57.62 o 
   4   5   4     1627.30     1537.47    101.42 o 
   5   5   4      538.16      565.18     97.53 o 
   6   5   4     1946.22     1892.30    111.67 o 
   7   5   4     1193.72     1177.39    112.70 o 
   8   5   4      542.58      329.97    145.91 o 
 -12   6   4       21.23       73.87     88.77 o 
 -11   6   4     1595.03     1479.00    677.69 o 
 -10   6   4       80.46       66.73     96.33 o 
  -9   6   4     1363.86     1486.84    177.38 o 
  -8   6   4     1028.36     1011.08    142.66 o 
  -7   6   4     9429.28     9366.95    477.01 o 
  -6   6   4     2074.31     1631.15    141.77 o 
  -5   6   4       65.83       87.40     32.15 o 
  -4   6   4    12239.33    10928.86    298.12 o 
  -3   6   4      115.02      171.83     36.71 o 
  -2   6   4     7234.64     6798.29    139.37 o 
  -1   6   4      758.91      635.60     61.72 o 
   0   6   4     6540.71     6413.59    167.35 o 
   1   6   4     2013.82     2146.08    110.32 o 
   2   6   4     1202.63     1286.71     98.39 o 
   3   6   4     4769.54     4645.00    149.20 o 
   4   6   4      221.27      185.58     56.59 o 
   5   6   4     1068.86     1250.28    107.72 o 
   6   6   4      221.90      144.75     56.41 o 
   7   6   4      526.54      472.37     77.60 o 
   8   6   4       51.79       24.44     80.31 o 
 -11   7   4       38.88       43.14     80.70 o 
 -10   7   4      528.69      758.12    226.85 o 
  -9   7   4        1.28       14.93     84.23 o 
  -8   7   4      960.42      804.61    135.84 o 
  -7   7   4     1458.75     1186.60    135.86 o 
  -6   7   4     1500.28     1545.32    148.73 o 
  -5   7   4     5888.71     5271.24    218.48 o 
  -4   7   4     1841.35     1733.37     89.24 o 
  -3   7   4      553.77      489.29     51.67 o 
  -2   7   4       11.06       52.35     29.82 o 
  -1   7   4      309.74      232.44     49.80 o 
   0   7   4     3760.11     3652.37    137.08 o 
   1   7   4     2541.20     2888.02    130.36 o 
   2   7   4     2066.26     1868.34    118.32 o 
   3   7   4     1612.80     1762.69    107.43 o 
   4   7   4      236.01      192.95     58.43 o 
   5   7   4      744.83      817.40     94.48 o 
   6   7   4     1343.40     1348.89    117.90 o 
   7   7   4        2.42       21.07     57.78 o 
   8   7   4      718.37      742.03    119.68 o 
 -11   8   4     2808.47     1221.01   1678.03 o 
 -10   8   4       77.83      189.98    111.46 o 
  -9   8   4     3610.87     3370.11    235.21 o 
  -8   8   4     1159.51     1079.20    186.91 o 
  -7   8   4      404.85      381.61    106.56 o 
  -6   8   4    14251.83    14606.04    749.67 o 
  -5   8   4     3539.31     3710.44    190.64 o 
  -4   8   4    13824.17    11877.19    307.53 o 
  -3   8   4      575.45      727.53     78.83 o 
  -2   8   4     4149.87     3530.79    111.62 o 
  -1   8   4     9204.05     8659.44    199.80 o 
   0   8   4     8516.27     8269.38    290.46 o 
   1   8   4     8783.70     8262.46    210.94 o 
   2   8   4     3871.75     4208.74    205.33 o 
   3   8   4     2174.03     2083.95    118.00 o 
   4   8   4       46.09       31.58     48.11 o 
   5   8   4     1446.00     1520.76    121.11 o 
   6   8   4      900.46     1191.97    196.95 o 
   7   8   4     1667.30     1929.24    189.42 o 
 -10   9   4      379.16      332.10    118.82 o 
  -9   9   4       37.80       23.66     90.75 o 
  -8   9   4       52.50       76.36     73.49 o 
  -7   9   4      343.78      400.58     95.72 o 
  -6   9   4      555.90      750.12    102.41 o 
  -5   9   4     1149.25     1397.31    121.90 o 
  -4   9   4      774.30     1019.48    124.26 o 
  -3   9   4      219.82      154.01     45.61 o 
  -2   9   4        4.05      -12.28     29.41 o 
  -1   9   4       13.41        8.84     36.34 o 
   0   9   4     1977.71     1973.84    114.38 o 
   1   9   4      166.13      167.80     55.03 o 
   2   9   4      755.11      791.41     84.14 o 
   3   9   4      251.81      373.12     69.20 o 
   4   9   4        3.93      -26.56     45.39 o 
   5   9   4      462.61      481.31    106.79 o 
   6   9   4      367.63      484.54    117.17 o 
   7   9   4        9.59       13.55     69.35 o 
 -10  10   4       45.18      -10.84     68.56 o 
  -9  10   4      721.02      826.40    127.98 o 
  -8  10   4     1182.32     1364.46    152.00 o 
  -7  10   4     1146.56     1543.93    150.53 o 
  -6  10   4     2534.79     2530.65    161.98 o 
  -5  10   4      390.69      401.02     81.73 o 
  -4  10   4     4716.76     4457.74    153.44 o 
  -3  10   4        9.67       53.91     37.18 o 
  -2  10   4     4363.54     3560.54    301.51 o 
  -1  10   4     2203.39     1939.13    173.83 o 
   0  10   4     2237.53     2284.98    126.40 o 
   1  10   4     2853.80     2512.45    134.38 o 
   2  10   4      378.79      451.42     71.69 o 
   3  10   4     2114.71     2232.60    129.70 o 
   4  10   4       21.32      139.65     75.92 o 
   5  10   4      948.31     1341.51    156.80 o 
   6  10   4      375.09      365.12    109.76 o 
  -9  11   4       79.11      -37.22     55.43 o 
  -8  11   4     1060.45     1152.57    151.38 o 
  -7  11   4     2485.46     2448.64    178.54 o 
  -6  11   4     1282.51     1132.81    123.55 o 
  -5  11   4     8660.98     7962.70    255.21 o 
  -4  11   4     1210.99     1297.07    105.04 o 
  -3  11   4     4652.44     4239.09    166.80 o 
  -2  11   4      183.96      212.30     64.86 o 
  -1  11   4     2725.64     2549.16    281.88 o 
   0  11   4     4028.84     3791.08    180.96 o 
   1  11   4     6787.81     7247.99    197.96 o 
   2  11   4     1378.61     1696.34    150.22 o 
   3  11   4      597.58      732.96    116.12 o 
   4  11   4      521.43      567.05    116.64 o 
   5  11   4      244.51      360.26    106.10 o 
   6  11   4      733.93      873.09    147.28 o 
  -8  12   4      202.62       53.31     78.51 o 
  -7  12   4     1081.18      842.61    123.09 o 
  -6  12   4      287.53      187.16     87.70 o 
  -5  12   4      221.60      244.89     70.41 o 
  -4  12   4      346.25      354.48     74.80 o 
  -3  12   4      172.79      214.51     53.58 o 
  -2  12   4      787.08      682.28     91.36 o 
  -1  12   4      282.15      297.72     91.44 o 
   0  12   4      389.41      352.60     80.95 o 
   1  12   4      347.64      412.34    110.22 o 
   2  12   4       78.68       38.08     63.89 o 
   3  12   4      735.77      727.88    117.02 o 
   4  12   4      138.27      160.34     91.44 o 
   5  12   4      156.93       91.36     65.03 o 
  -8  13   4     1638.46     1832.68    169.34 o 
  -7  13   4     1572.23     1572.54    169.05 o 
  -6  13   4     1110.90     1252.44    146.17 o 
  -5  13   4     1553.53     1703.14    132.96 o 
  -4  13   4       59.03       79.24     56.66 o 
  -3  13   4     4823.19     4295.17    198.27 o 
  -2  13   4      442.15      391.41     78.61 o 
  -1  13   4     4076.45     3741.47    489.93 o 
   0  13   4      990.48     1038.65    151.66 o 
   1  13   4      221.32      250.69    108.40 o 
   2  13   4     2549.63     3388.94    318.46 o 
   3  13   4       12.60       18.05     71.29 o 
   4  13   4     2354.67      497.53    751.61 o 
  -6  14   4      680.92      921.55    135.45 o 
  -5  14   4      371.70      529.04    130.08 o 
  -4  14   4     1605.47     1810.33    149.64 o 
  -3  14   4       19.41        9.53     52.26 o 
  -2  14   4      887.21      829.70    102.96 o 
  -1  14   4      463.65      356.76    129.87 o 
   0  14   4      986.32      859.69    323.32 o 
   1  14   4      515.75       93.96    198.83 o 
   2  14   4      410.55       -7.25     42.18 o 
   3  14   4      210.39        9.37     48.83 o 
  -5  15   4      125.33      201.26    104.62 o 
  -4  15   4      162.33      207.57     75.97 o 
  -3  15   4     1610.84     1756.72    242.28 o 
  -2  15   4       87.68      149.43    104.97 o 
  -1  15   4     1168.30     1359.12    183.27 o 
   0  15   4        1.55        4.70     37.68 o 
   1  15   4       14.98       78.42     40.60 o 
 -12   1   5      332.80      -48.85     48.85 o 
 -11   1   5      287.97      337.04    129.68 o 
 -10   1   5      395.37      316.99    117.43 o 
  -9   1   5       30.68      151.46     90.76 o 
  -8   1   5      484.24      445.07    109.46 o 
  -7   1   5       23.97       15.89     46.60 o 
  -6   1   5      560.74      592.08     65.67 o 
  -5   1   5      283.77      371.35     49.70 o 
  -4   1   5     2735.47     2884.60     93.96 o 
  -3   1   5     1686.24     1495.55     66.80 o 
  -2   1   5     2721.62     2468.42     75.47 o 
  -1   1   5      714.36      636.99     54.85 o 
   0   1   5     1411.57     1143.84     69.45 o 
   1   1   5      960.41      953.23     69.76 o 
   2   1   5     2189.46     1813.43     96.04 o 
   3   1   5     5639.73     5060.65    225.13 o 
   4   1   5     4067.09     3756.63    161.48 o 
   5   1   5     1524.40     1545.60    130.91 o 
   6   1   5        2.49      -10.80     75.94 o 
   7   1   5     1515.24     1602.38    211.12 o 
   8   1   5      474.10      151.93    203.36 o 
 -12   2   5      593.50      101.73    233.22 o 
 -11   2   5      880.04      842.08    163.41 o 
 -10   2   5       32.77        4.62     80.40 o 
  -9   2   5        8.87        9.07     75.31 o 
  -8   2   5      201.38      272.75     97.18 o 
  -7   2   5      585.42      750.27     80.75 o 
  -6   2   5      202.66      345.15     64.08 o 
  -5   2   5       39.25       78.18     35.70 o 
  -4   2   5      616.28      783.84     59.98 o 
  -3   2   5     7371.01     8211.70    236.78 o 
  -2   2   5     4971.57     4673.85     99.89 o 
  -1   2   5      291.98      246.17     42.44 o 
   0   2   5       53.90       71.87     31.59 o 
   1   2   5      649.63      502.43     59.37 o 
   2   2   5     5269.99     5135.69    157.06 o 
   3   2   5     3242.63     3035.64    129.40 o 
   4   2   5     2093.23     2005.20    132.46 o 
   5   2   5     1222.03      990.82    113.99 o 
   6   2   5      429.13      402.07    124.04 o 
   7   2   5      327.18      254.67    144.46 o 
   8   2   5     1138.81      483.74    719.63 o 
 -12   3   5       13.85      -62.99     62.99 o 
 -11   3   5       11.40      -24.07     95.54 o 
 -10   3   5      379.16      233.47    104.76 o 
  -9   3   5      696.62      736.04    134.26 o 
  -8   3   5      486.37      536.54     81.50 o 
  -7   3   5       79.67       58.77     44.32 o 
  -6   3   5      381.60      365.19     56.86 o 
  -5   3   5      970.40     1085.03     70.71 o 
  -4   3   5      233.87      313.48     43.49 o 
  -3   3   5       25.39       48.14     27.90 o 
  -2   3   5      519.11      592.93     46.90 o 
  -1   3   5      115.35      150.40     38.55 o 
   0   3   5     2826.10     2406.84    111.79 o 
   1   3   5       49.66       82.68     39.45 o 
   2   3   5     1686.45     1540.30     98.17 o 
   3   3   5       37.41       25.11     41.48 o 
   4   3   5      141.26      230.20     69.69 o 
   5   3   5     1663.06     1768.89    147.62 o 
   6   3   5      131.59      137.20     73.89 o 
   7   3   5      855.59      360.45    387.75 o 
   8   3   5       14.94      -12.56     67.63 o 
 -12   4   5      142.95       74.84     66.05 o 
 -11   4   5       71.79       76.64    102.37 o 
 -10   4   5      405.73      547.94    137.17 o 
  -9   4   5       24.63       40.91     85.37 o 
  -8   4   5       17.38       24.15     71.54 o 
  -7   4   5      524.73      490.78     68.68 o 
  -6   4   5      115.10       87.74     44.29 o 
  -5   4   5      774.28      741.88     60.20 o 
  -4   4   5     1510.04     1314.13     70.88 o 
  -3   4   5      275.75      313.13     43.45 o 
  -2   4   5        3.34        8.17     28.58 o 
  -1   4   5     5105.95     4500.42    136.39 o 
   0   4   5       96.69       86.75     38.20 o 
   1   4   5     2398.08     2136.54    107.48 o 
   2   4   5     1955.86     1828.32    110.43 o 
   3   4   5     3105.28     2837.59    199.79 o 
   4   4   5     2777.42     2716.44    127.10 o 
   5   4   5      243.47      304.16     58.23 o 
   6   4   5     2760.05     2746.81    189.05 o 
   7   4   5       27.81       18.67     70.73 o 
 -12   5   5      242.60      149.17     77.59 o 
 -11   5   5       63.06       88.87    103.23 o 
 -10   5   5      203.47      309.76    120.10 o 
  -9   5   5      187.57      215.39    104.62 o 
  -8   5   5      110.64       80.81     83.73 o 
  -7   5   5      145.44      212.36     85.45 o 
  -6   5   5       78.42      152.36     41.59 o 
  -5   5   5      651.77      763.93     64.43 o 
  -4   5   5     1349.87     1369.50     94.21 o 
  -3   5   5      138.06      186.23     37.30 o 
  -2   5   5     2058.48     1821.10     91.18 o 
  -1   5   5     1318.53     1364.11     88.24 o 
   0   5   5      192.77      293.49     54.77 o 
   1   5   5     1286.16     1322.28     96.05 o 
   2   5   5      473.27      491.49     74.84 o 
   3   5   5      934.08      973.82     98.08 o 
   4   5   5      523.03      482.80     74.76 o 
   5   5   5      141.02      129.85     72.02 o 
   6   5   5        0.26       11.59     71.22 o 
   7   5   5       79.15      163.74     89.07 o 
 -11   6   5      165.87       87.01    102.82 o 
 -10   6   5      411.36      549.64    152.52 o 
  -9   6   5        0.18      -12.76     74.47 o 
  -8   6   5      622.37      638.41    123.28 o 
  -7   6   5      874.36      811.91    124.90 o 
  -6   6   5     1129.90      943.91    124.92 o 
  -5   6   5      113.21       96.85     36.49 o 
  -4   6   5     1350.23     1338.75     95.13 o 
  -3   6   5      283.45      294.10     45.67 o 
  -2   6   5     1015.12     1039.07     78.87 o 
  -1   6   5     2731.48     2636.45    116.44 o 
   0   6   5      403.88      415.63     65.02 o 
   1   6   5     5202.62     4952.83    168.49 o 
   2   6   5       47.50       41.84     48.85 o 
   3   6   5      186.78      155.82     53.48 o 
   4   6   5     1207.19     1106.91    100.69 o 
   5   6   5        5.59       -4.23     49.74 o 
   6   6   5     3173.97     3132.84    191.62 o 
   7   6   5      172.70      200.63    101.90 o 
 -11   7   5       67.46      -10.66     69.05 o 
 -10   7   5        8.34       10.39     93.08 o 
  -9   7   5      634.04      675.71    142.25 o 
  -8   7   5      105.06       46.99     76.92 o 
  -7   7   5      112.34       45.02     72.66 o 
  -6   7   5      264.40      153.63     74.79 o 
  -5   7   5      915.98     1105.99    101.55 o 
  -4   7   5       36.48       78.44     36.19 o 
  -3   7   5       14.87       12.16     32.74 o 
  -2   7   5      692.50      700.34     73.63 o 
  -1   7   5      260.27      330.83     62.15 o 
   0   7   5     4676.26     4610.48    161.67 o 
   1   7   5      552.34      562.58     81.49 o 
   2   7   5     3139.23     3277.85    160.73 o 
   3   7   5      822.02      819.03     88.63 o 
   4   7   5      104.61       65.51     53.61 o 
   5   7   5     3605.27     3811.71    174.98 o 
   6   7   5       43.35       24.42     52.12 o 
   7   7   5     1847.04     2428.67    263.93 o 
 -11   8   5       41.27      -62.73     65.95 o 
 -10   8   5       52.89       22.50     95.41 o 
  -9   8   5        9.13       26.24     82.82 o 
  -8   8   5        3.78       29.47     82.31 o 
  -7   8   5       41.37       50.64     75.84 o 
  -6   8   5      101.49       60.70     76.76 o 
  -5   8   5        3.41      -16.23     43.62 o 
  -4   8   5       17.54        6.69     45.79 o 
  -3   8   5       17.21       52.66     50.77 o 
  -2   8   5       65.98       66.52     46.83 o 
  -1   8   5      119.24      149.39     57.11 o 
   0   8   5       44.16        0.55     43.55 o 
   1   8   5       40.73      -23.53     43.36 o 
   2   8   5       30.92      -39.81     47.38 o 
   3   8   5       21.67       19.63     50.86 o 
   4   8   5       18.83      -22.36     50.73 o 
   5   8   5        4.20       38.48     57.50 o 
   6   8   5       65.52      107.00    113.20 o 
 -10   9   5       53.95       44.97    100.14 o 
  -9   9   5      562.28      878.19    153.14 o 
  -8   9   5       93.01       69.58     91.21 o 
  -7   9   5       69.38       93.38     86.09 o 
  -6   9   5      194.76      202.60     81.29 o 
  -5   9   5     1136.90     1164.00    112.25 o 
  -4   9   5        5.14       16.06     50.35 o 
  -3   9   5       59.34       75.43     55.68 o 
  -2   9   5      413.17      330.44     76.40 o 
  -1   9   5      572.01      648.99     83.73 o 
   0   9   5     5406.84     5254.68    362.42 o 
   1   9   5      154.46      147.54     62.08 o 
   2   9   5     1293.03     1416.78    128.91 o 
   3   9   5      416.14      454.66     80.98 o 
   4   9   5       46.99      105.39     63.54 o 
   5   9   5     2148.84     2386.28    189.13 o 
   6   9   5       17.34       77.33    117.99 o 
  -9  10   5        0.54       25.29     97.34 o 
  -8  10   5      814.08      811.63    143.44 o 
  -7  10   5     1329.74     1364.94    209.73 o 
  -6  10   5      761.00      802.17    134.30 o 
  -5  10   5       32.78        4.35     50.72 o 
  -4  10   5        7.98       28.42     58.19 o 
  -3  10   5       60.11       39.44     52.84 o 
  -2  10   5       83.41       67.35     60.07 o 
  -1  10   5     1201.71     1222.77    119.54 o 
   0  10   5      735.30      856.86     98.17 o 
   1  10   5     2910.73     2923.46    157.41 o 
   2  10   5       58.71       96.18     59.08 o 
   3  10   5        4.85      -35.52     51.37 o 
   4  10   5      928.71      958.25    136.30 o 
   5  10   5       60.20       25.60     75.87 o 
  -9  11   5       34.37      110.77    102.50 o 
  -8  11   5       36.63       34.20     83.87 o 
  -7  11   5       35.02       -0.36     83.49 o 
  -6  11   5      159.29      147.93     92.69 o 
  -5  11   5       71.56      129.30     65.81 o 
  -4  11   5       81.82       41.09     62.96 o 
  -3  11   5       38.44       43.82     56.33 o 
  -2  11   5      439.57      514.80     94.63 o 
  -1  11   5      246.34      288.95     79.14 o 
   0  11   5       35.18       34.83     59.09 o 
   1  11   5      601.47      615.25     94.71 o 
   2  11   5      260.50      323.18     74.46 o 
   3  11   5      271.49      251.34     91.47 o 
   4  11   5      495.38      451.47    111.67 o 
  -8  12   5        3.61       34.59     96.44 o 
  -7  12   5       19.15       69.93     87.88 o 
  -6  12   5      106.94      -24.16     89.26 o 
  -5  12   5       33.94      -10.92     62.06 o 
  -4  12   5      119.03      161.95     69.58 o 
  -3  12   5      130.85      151.05     65.31 o 
  -2  12   5       22.52       24.86     54.84 o 
  -1  12   5      991.40      855.96    117.84 o 
   0  12   5       62.18       60.47     66.19 o 
   1  12   5     1928.27     2150.50    201.16 o 
   2  12   5      450.43      379.80    265.60 o 
   3  12   5      507.06      607.36    118.60 o 
   4  12   5     1284.80     1471.42    171.24 o 
  -7  13   5        0.49      -22.48     94.30 o 
  -6  13   5       69.41      169.80    115.10 o 
  -5  13   5      281.98      326.92     88.92 o 
  -4  13   5      376.07      212.31     76.45 o 
  -3  13   5       69.75       53.41     60.83 o 
  -2  13   5        0.78       48.67     59.55 o 
  -1  13   5      591.72      685.31    110.72 o 
   0  13   5      499.75      667.45    183.89 o 
   1  13   5       20.28      -18.28     69.08 o 
   2  13   5       27.25       15.32     39.35 o 
  -5  14   5       29.66       46.30     61.63 o 
  -4  14   5       35.57       65.48     62.45 o 
  -3  14   5     1051.89      327.97    389.77 o 
  -2  14   5      698.40      240.61    299.50 o 
  -1  14   5       95.60       38.59     47.32 o 
   0  14   5        0.91        4.65     37.20 o 
   1  14   5       15.10       53.86     45.29 o 
 -12   0   6     3129.44        8.72     74.50 o 
 -11   0   6        3.87      -53.69    125.50 o 
 -10   0   6     4218.42     4086.59    375.50 o 
  -9   0   6     2015.53     2908.55    211.97 o 
  -8   0   6     1734.94     1913.90    168.51 o 
  -7   0   6    17026.69    19454.04    494.80 o 
  -6   0   6     1981.19     2261.92    158.51 o 
  -5   0   6    18503.78    20884.37    390.16 o 
  -4   0   6        5.13       85.79     51.97 o 
  -3   0   6     3075.28     2930.93    138.79 o 
  -2   0   6    11573.11    11390.68    655.04 o 
  -1   0   6     6677.88     6282.91    302.01 o 
   0   0   6    12632.86    11036.61    425.17 o 
   1   0   6     5080.37     4560.42    283.89 o 
   2   0   6     5992.17     5054.71    333.89 o 
   3   0   6       30.73       57.38    107.72 o 
   4   0   6     1227.19      973.83    220.13 o 
   5   0   6     1040.06     1076.18    245.64 o 
   7   0   6       41.81      123.15     80.87 o 
 -12   1   6       11.02      -22.30     48.64 o 
 -11   1   6      626.35      690.09    148.63 o 
 -10   1   6       40.87      -17.70     68.63 o 
  -9   1   6        4.30      -16.50     66.76 o 
  -8   1   6     1240.20     1889.89    125.48 o 
  -7   1   6      135.56      145.95     55.90 o 
  -6   1   6     3024.04     3887.50    145.69 o 
  -5   1   6     1929.66     2185.25     99.55 o 
  -4   1   6       91.83       65.08     37.02 o 
  -3   1   6       17.05       40.15     30.02 o 
  -2   1   6      124.04      140.22     31.80 o 
  -1   1   6     3011.62     2841.31    109.53 o 
   0   1   6       72.08      129.64     67.88 o 
   1   1   6      168.89      218.00     75.61 o 
   2   1   6       14.18       81.21     66.15 o 
   3   1   6       31.36       86.81     72.36 o 
   4   1   6      688.31      696.58     99.96 o 
   5   1   6      596.50      623.23    137.86 o 
   6   1   6       85.45      -37.41     86.46 o 
   7   1   6       34.64       43.12     50.54 o 
 -12   2   6     1600.97      -37.16     50.05 o 
 -11   2   6       80.26       83.53    106.86 o 
 -10   2   6      913.38     1115.77    171.09 o 
  -9   2   6     1618.54     1844.93    150.80 o 
  -8   2   6     1256.50     1727.72    117.62 o 
  -7   2   6     4132.36     4268.68    146.72 o 
  -6   2   6       22.31       46.85     40.37 o 
  -5   2   6     7665.85     7781.35    211.28 o 
  -4   2   6       32.98       50.98     34.68 o 
  -3   2   6     5262.74     4741.78    201.34 o 
  -2   2   6     3059.13     2771.90    190.60 o 
  -1   2   6     4184.50     3616.07    125.55 o 
   0   2   6     1764.23     1646.56     97.03 o 
   1   2   6       16.11       20.65     58.62 o 
   2   2   6     1198.84     1296.95    147.45 o 
   3   2   6       27.01       39.21     67.96 o 
   4   2   6      847.53      831.21    112.94 o 
   5   2   6      363.32      408.26    123.49 o 
   6   2   6      155.88       31.59     78.64 o 
 -12   3   6       40.43      -50.81     50.81 o 
 -11   3   6     3114.13     1731.45   1670.47 o 
 -10   3   6       69.31       -1.55     93.76 o 
  -9   3   6     1196.24     1317.85    181.77 o 
  -8   3   6     4731.73     5284.34    207.25 o 
  -7   3   6      772.11      900.19    107.62 o 
  -6   3   6    10215.31    12098.00    322.78 o 
  -5   3   6      160.85      267.92     50.47 o 
  -4   3   6     9511.68    10187.95    432.58 o 
  -3   3   6     2538.53     2500.47    185.90 o 
  -2   3   6     3525.27     2968.05    118.17 o 
  -1   3   6     9925.79     8500.56    288.27 o 
   0   3   6     5062.64     5105.89    157.44 o 
   1   3   6     4820.42     3988.74    220.79 o 
   2   3   6      735.95      876.26    128.13 o 
   3   3   6      609.73      556.71    119.71 o 
   4   3   6      587.06      630.38    107.27 o 
   5   3   6      953.52     1088.27    137.15 o 
   6   3   6      226.98       76.39    218.62 o 
 -11   4   6      118.87      -27.14     76.01 o 
 -10   4   6       17.49       48.40    101.19 o 
  -9   4   6      540.23      650.27    136.06 o 
  -8   4   6      784.30     1038.99    148.62 o 
  -7   4   6     2476.33     2657.05    233.31 o 
  -6   4   6      386.84      607.10     82.42 o 
  -5   4   6       39.17       26.22     34.14 o 
  -4   4   6      491.26      641.77     73.38 o 
  -3   4   6      910.67     1027.63     83.49 o 
  -2   4   6      271.63      296.62     55.67 o 
  -1   4   6      248.59      220.16     53.86 o 
   0   4   6      147.35      279.34     58.98 o 
   1   4   6     1185.73     1127.61     93.67 o 
   2   4   6     1350.26     1241.45    102.66 o 
   3   4   6      333.35      344.24    110.85 o 
   4   4   6       10.83      -20.82     57.90 o 
   5   4   6      333.76      381.64    100.15 o 
   6   4   6       55.86       23.70    103.81 o 
 -11   5   6     1802.52      430.81    787.92 o 
 -10   5   6     1507.25     1623.28    198.91 o 
  -9   5   6     4860.71     4803.63    267.28 o 
  -8   5   6     4458.91     4755.94    264.65 o 
  -7   5   6     2616.80     2880.62    162.28 o 
  -6   5   6     9433.83     8964.97    561.90 o 
  -5   5   6      297.92      282.71     55.70 o 
  -4   5   6    10693.58     9576.39    204.89 o 
  -3   5   6     1277.03     1205.90     92.53 o 
  -2   5   6     8662.65     8385.27    202.20 o 
  -1   5   6     2040.39     1657.24    105.66 o 
   0   5   6     1059.27     1117.89    105.81 o 
   1   5   6     4465.83     4508.95    169.50 o 
   2   5   6      171.59      155.96     57.67 o 
   3   5   6     7303.76     6991.69    318.63 o 
   4   5   6       17.10       49.58     70.51 o 
   5   5   6      515.88      489.58    112.57 o 
   6   5   6      180.12       86.04     86.86 o 
 -11   6   6        9.75       63.41     85.24 o 
 -10   6   6      925.90      758.74    521.98 o 
  -9   6   6     1300.37     1255.89    171.38 o 
  -8   6   6      661.67      676.18    133.22 o 
  -7   6   6     1065.35     1627.35    140.31 o 
  -6   6   6      419.16      484.99     84.16 o 
  -5   6   6     2132.42     2230.85    225.71 o 
  -4   6   6      183.00      172.16     51.71 o 
  -3   6   6     3337.59     3191.63    137.00 o 
  -2   6   6     1305.51     1249.95     97.29 o 
  -1   6   6      156.71      231.08     59.91 o 
   0   6   6     3687.84     3538.66    154.04 o 
   1   6   6      316.79      473.54     77.17 o 
   2   6   6      827.58      882.63    103.68 o 
   3   6   6        3.20       25.95     58.26 o 
   4   6   6      286.70      332.45     93.55 o 
   5   6   6       28.73       73.89     77.78 o 
   6   6   6      260.06      233.28    125.51 o 
 -10   7   6      711.58      145.61    342.95 o 
  -9   7   6      842.96      996.55    160.96 o 
  -8   7   6      233.34      244.39    105.38 o 
  -7   7   6       63.14       12.93     64.26 o 
  -6   7   6       19.96       36.11     56.13 o 
  -5   7   6     1140.04     1274.74    175.34 o 
  -4   7   6     3815.03     3792.97    189.61 o 
  -3   7   6      462.43      561.37     74.50 o 
  -2   7   6     2208.87     2503.80    130.56 o 
  -1   7   6       16.39       48.01     50.78 o 
   0   7   6       83.03       42.29     51.11 o 
   1   7   6     1594.15     1538.57    121.89 o 
   2   7   6       31.33       57.59     57.67 o 
   3   7   6      470.20      440.04     77.82 o 
   4   7   6       82.76      107.61     61.23 o 
   5   7   6       81.99      132.38     84.18 o 
 -10   8   6     2775.52      608.77   1765.95 o 
  -9   8   6     1236.68      923.45    753.02 o 
  -8   8   6     3031.92     3038.70    229.45 o 
  -7   8   6     3495.76     4289.38    211.01 o 
  -6   8   6       98.88      140.48     76.94 o 
  -5   8   6     7236.87     7012.91    272.32 o 
  -4   8   6     1670.05     2009.62    432.22 o 
  -3   8   6    12114.84    12535.71    329.40 o 
  -2   8   6      620.53      610.66    103.05 o 
  -1   8   6     3310.56     3024.12    164.61 o 
   0   8   6     1333.57     1159.93    111.25 o 
   1   8   6       20.48       10.91     52.41 o 
   2   8   6     4384.81     4567.36    198.86 o 
   3   8   6        5.80       15.37     56.11 o 
   4   8   6     2190.13     2334.67    152.86 o 
   5   8   6       21.36       26.08     80.28 o 
  -9   9   6      861.26      156.07    510.91 o 
  -8   9   6       77.15      -24.06     87.89 o 
  -7   9   6       84.62      126.15     76.93 o 
  -6   9   6       46.75       90.52     75.55 o 
  -5   9   6      352.90      437.44     99.09 o 
  -4   9   6     1121.18     1378.69    137.72 o 
  -3   9   6      320.25      358.08     90.81 o 
  -2   9   6     1279.18     1211.59    127.05 o 
  -1   9   6        8.39        2.14     56.21 o 
   0   9   6        8.00       -6.63     51.31 o 
   1   9   6      827.78      836.29    108.29 o 
   2   9   6       25.20       67.11     64.19 o 
   3   9   6      197.06      320.04     79.03 o 
   4   9   6       34.11       71.21     68.18 o 
  -9  10   6      725.92      739.75    345.81 o 
  -8  10   6      902.65       88.13    381.88 o 
  -7  10   6     2115.28     1687.26    176.35 o 
  -6  10   6       38.20       44.32     63.44 o 
  -5  10   6     2703.32     2562.34    176.68 o 
  -4  10   6      566.25      456.63    100.02 o 
  -3  10   6     3371.01     3184.13    241.44 o 
  -2  10   6      570.92      671.44    111.00 o 
  -1  10   6      843.01      758.25    139.60 o 
   0  10   6     2432.39     2190.60    148.78 o 
   1  10   6      404.06      343.45     96.85 o 
   2  10   6     2121.69     2204.72    144.88 o 
   3  10   6       10.55       28.00     62.47 o 
   4  10   6      706.63      692.50    129.27 o 
  -8  11   6      565.60       24.83     49.66 o 
  -7  11   6      537.16       44.24     48.55 o 
  -6  11   6     1200.47      990.90    267.79 o 
  -5  11   6       68.93       45.25     65.70 o 
  -4  11   6     3972.80     4014.61    240.44 o 
  -3  11   6      320.25      277.69     87.99 o 
  -2  11   6     2810.68     2713.37    202.52 o 
  -1  11   6      308.80      195.33     95.64 o 
   0  11   6        6.14      -27.76     73.15 o 
   1  11   6     1037.14     1103.82    141.49 o 
   2  11   6       94.27      148.56     68.86 o 
   3  11   6     1385.41     1709.39    170.74 o 
  -7  12   6      396.23      -17.47     36.66 o 
  -6  12   6       61.71       29.78     35.56 o 
  -5  12   6       19.13       10.79     56.97 o 
  -4  12   6      283.11      202.74     76.75 o 
  -3  12   6      212.32      152.48     77.19 o 
  -2  12   6      260.94      223.58     76.30 o 
  -1  12   6        3.77       -1.57     73.49 o 
   0  12   6      159.10      166.27     78.46 o 
   1  12   6      200.74       12.03    243.46 o 
   2  12   6      354.16      384.41    134.06 o 
  -5  13   6       61.16       73.83     42.52 o 
  -4  13   6     2224.68      587.41    858.56 o 
  -3  13   6      497.27      121.96    236.75 o 
  -2  13   6     1111.94      331.92    474.50 o 
  -1  13   6     1810.26      590.86    789.10 o 
   0  13   6     1166.33      -46.64     46.64 o 
 -11   1   7       80.05       67.96     69.82 o 
 -10   1   7      175.65      516.59    101.05 o 
  -9   1   7       39.20       69.43     64.82 o 
  -8   1   7       83.57      211.97     66.88 o 
  -7   1   7      432.60      884.49     89.60 o 
  -6   1   7     1332.16     1911.40    113.77 o 
  -4   1   7       77.57      170.52     44.63 o 
  -3   1   7     1364.18     1474.37    101.42 o 
  -2   1   7      641.57      926.04    117.72 o 
  -1   1   7     6510.58     6149.13    245.04 o 
   0   1   7      357.98      602.16    111.99 o 
   1   1   7     2172.93     1895.35    164.05 o 
   2   1   7     1272.93     1066.10    147.43 o 
   3   1   7       22.17       55.81     83.10 o 
   5   1   7        0.39       60.37     46.02 o 
 -11   2   7       82.81      181.19    203.67 o 
 -10   2   7       72.27      174.78     97.36 o 
  -9   2   7      568.93      892.75    102.59 o 
  -8   2   7      808.55     1220.92    108.91 o 
  -7   2   7     2022.25     2531.16    127.58 o 
  -6   2   7       49.35      530.48     84.02 o 
  -5   2   7      601.56      815.93     77.00 o 
  -4   2   7      107.04      283.16     63.92 o 
  -3   2   7      181.16      422.96     68.41 o 
  -2   2   7     2308.02     2096.52    107.99 o 
  -1   2   7      394.47      545.68    101.80 o 
   0   2   7     4267.71     4277.43    221.06 o 
   1   2   7       21.11      267.34     89.33 o 
   2   2   7      135.96      126.24     83.36 o 
   3   2   7     1370.50     1358.80    175.07 o 
   4   2   7       32.71      -62.45     82.71 o 
   5   2   7     2344.37        8.46     71.14 o 
 -11   3   7       36.88       38.50    107.83 o 
 -10   3   7       99.38      221.15     96.40 o 
  -9   3   7      182.80      413.98    105.38 o 
  -8   3   7       24.50      144.00     60.61 o 
  -7   3   7      120.27      183.52     60.69 o 
  -6   3   7       17.45       32.33     44.26 o 
  -5   3   7      343.11      568.05     79.24 o 
  -4   3   7       82.33      175.53     55.13 o 
  -3   3   7     1197.78     1439.18    100.08 o 
  -2   3   7      830.03      744.89     76.87 o 
  -1   3   7       39.37      119.38     45.69 o 
   0   3   7      497.13      514.26    106.02 o 
   1   3   7      591.64      581.04    117.68 o 
   2   3   7      612.27      747.90    137.96 o 
   3   3   7      673.22      892.77    150.15 o 
   4   3   7      176.37      205.85    109.24 o 
   5   3   7        7.24       17.14     56.23 o 
 -11   4   7      211.34       95.03     96.48 o 
 -10   4   7       17.69       11.03     81.22 o 
  -9   4   7      175.43      439.07    133.56 o 
  -8   4   7       15.99      101.05     75.48 o 
  -7   4   7       26.09      226.38     58.47 o 
  -6   4   7      454.65      765.45     80.60 o 
  -5   4   7      621.82      733.25     92.19 o 
  -4   4   7      685.02     1129.58     98.53 o 
  -3   4   7        6.06       29.07     43.86 o 
  -2   4   7     3397.24     3330.90    141.43 o 
  -1   4   7      426.41      442.19     70.93 o 
   0   4   7     2707.27     2674.86    179.98 o 
   1   4   7     2071.23     1899.72    176.88 o 
   2   4   7      984.44      767.95    137.98 o 
   3   4   7     2699.64     2827.73    234.37 o 
   4   4   7       83.25       87.28     76.29 o 
   5   4   7     2295.23     2285.96    314.09 o 
 -10   5   7      302.13      200.56    254.00 o 
  -9   5   7      134.97      154.87     91.22 o 
  -8   5   7       81.64      166.19     78.53 o 
  -7   5   7      152.32      221.05     78.69 o 
  -6   5   7      917.90      983.52     99.80 o 
  -5   5   7      164.85      431.13     74.81 o 
  -4   5   7       32.87      119.89     52.92 o 
  -3   5   7       49.33       62.57     48.54 o 
  -2   5   7      375.74      477.36     75.18 o 
  -1   5   7     1382.29     1333.07    103.56 o 
   0   5   7        7.40      146.35     56.67 o 
   1   5   7      335.63      411.43    108.32 o 
   2   5   7       52.98       60.41     86.67 o 
   3   5   7       58.61      117.32     97.74 o 
   4   5   7      833.26     1010.92    142.39 o 
 -10   6   7       48.95      -13.96     56.90 o 
  -9   6   7      126.42      341.55     97.54 o 
  -8   6   7      275.11      508.30    100.58 o 
  -7   6   7        8.59      228.68     92.55 o 
  -6   6   7      290.39      278.77     92.05 o 
  -5   6   7       31.01       33.32     75.08 o 
  -4   6   7     3001.81     3298.78    165.68 o 
  -3   6   7     1331.97     1690.39    114.58 o 
  -2   6   7      610.96      870.20     91.18 o 
  -1   6   7        2.83        9.22     45.62 o 
   0   6   7      404.18      370.96     76.77 o 
   1   6   7     1835.62     1923.44    137.15 o 
   2   6   7     1100.04     1074.86    161.49 o 
   3   6   7     1354.52     1511.75    157.01 o 
   4   6   7      437.09      629.92    124.78 o 
 -10   7   7       23.94       38.07     55.86 o 
  -9   7   7       38.82      100.88     64.68 o 
  -8   7   7        9.13      213.32     95.78 o 
  -7   7   7       71.67      155.05     89.15 o 
  -6   7   7        1.56       86.22     74.11 o 
  -5   7   7     1244.44     1470.79    148.94 o 
  -4   7   7      260.35      292.96     86.18 o 
  -3   7   7     2515.65     2835.27    139.58 o 
  -2   7   7      170.69      160.25     61.11 o 
  -1   7   7      645.25      774.77     92.88 o 
   0   7   7      795.85      990.52    107.59 o 
   1   7   7     1120.50     1074.34    117.61 o 
   2   7   7     1909.79     2209.23    214.06 o 
   3   7   7      663.76      820.52    131.31 o 
   4   7   7      961.47      968.31    143.88 o 
  -9   8   7        0.13      -21.10     82.05 o 
  -8   8   7        1.95       33.71     74.97 o 
  -7   8   7       72.06       -5.37     74.21 o 
  -6   8   7      144.27      240.41     98.27 o 
  -5   8   7        3.03        2.79     64.86 o 
  -4   8   7       75.31       66.80    105.54 o 
  -3   8   7      123.12       72.90     74.13 o 
  -2   8   7       97.15       45.27     52.37 o 
  -1   8   7        1.66       40.60     53.14 o 
   0   8   7        6.03       64.71     58.71 o 
   1   8   7        0.03       24.51     60.91 o 
   2   8   7      108.77      146.43     73.93 o 
   3   8   7        1.33      -42.16     73.48 o 
  -8   9   7       40.18       41.61     31.68 o 
  -7   9   7        1.26       14.29     72.68 o 
  -6   9   7       46.52      182.13     90.32 o 
  -5   9   7     1150.40     1393.63    144.97 o 
  -4   9   7      344.89      401.15    100.05 o 
  -3   9   7      832.52     1151.00    140.16 o 
  -2   9   7       11.37       95.10     70.03 o 
  -1   9   7      747.58      845.81    123.96 o 
   0   9   7      966.63     1039.65    119.06 o 
   1   9   7      473.11      539.37    102.22 o 
   2   9   7     2472.21     2548.67    179.49 o 
  -8  10   7      122.91        2.26     37.33 o 
  -7  10   7        1.99      -29.23     29.23 o 
  -6  10   7       10.12       13.83     64.98 o 
  -5  10   7       25.84       27.13     66.15 o 
  -4  10   7     1509.65     1450.55    154.25 o 
  -3  10   7      409.35      427.72    102.63 o 
  -2  10   7      120.02      341.06    100.00 o 
  -1  10   7       36.03       20.47     70.70 o 
   0  10   7       63.44       16.57     72.41 o 
   1  10   7     1792.72     1951.77    158.16 o 
  -6  11   7      251.94       47.65     39.77 o 
  -5  11   7        1.82       20.08     41.40 o 
  -4  11   7        0.64      -19.50     59.59 o 
  -3  11   7      185.42      128.28     82.47 o 
  -2  11   7        8.77        5.89     62.62 o 
  -1  11   7      563.24      609.53    110.54 o 
   0  11   7        0.60       35.46     78.29 o 
  -4  12   7      450.34      138.31    302.69 o 
  -3  12   7       13.03        2.82     35.71 o 
  -2  12   7     1055.44      575.21    409.90 o 
 -10   0   8     1840.09     2756.34    244.97 o 
  -9   0   8     1582.97     2590.48    229.15 o 
  -8   0   8     1353.42     2266.58    201.06 o 
  -7   0   8      191.31      285.05     99.63 o 
  -6   0   8     5547.10     7089.44    281.22 o 
  -5   0   8     1879.55     2928.20    281.54 o 
  -4   0   8    10208.01    11602.39    509.06 o 
  -3   0   8      808.35     3096.32    266.11 o 
  -2   0   8     1784.91     2311.08    252.01 o 
  -1   0   8     1649.15     2987.59    278.52 o 
   0   0   8       13.59      223.49    131.54 o 
   1   0   8     1503.92     2004.03    269.80 o 
   2   0   8       78.63      627.18    191.95 o 
   3   0   8      511.81      -20.81     53.69 o 
 -10   1   8      735.18     1123.50    123.22 o 
  -9   1   8      405.08      660.79     99.35 o 
  -8   1   8       63.82      116.21     68.64 o 
  -7   1   8      394.84      627.42     88.60 o 
  -6   1   8      505.80      623.18     93.50 o 
  -5   1   8      986.25     1204.00    107.79 o 
  -4   1   8     1120.21     1359.47    144.23 o 
  -3   1   8     1142.19     1639.20    164.26 o 
  -2   1   8        6.75      278.25     90.34 o 
  -1   1   8       44.79      169.58     84.72 o 
   0   1   8      974.27     1121.80    152.38 o 
   1   1   8      110.53      142.84     96.69 o 
   2   1   8     1078.31      424.39    395.64 o 
   3   1   8        1.29       71.48    113.42 o 
 -10   2   8      996.92     1507.47    171.73 o 
  -9   2   8      454.89      554.87     97.08 o 
  -8   2   8     3119.84     4777.26    186.31 o 
  -7   2   8      218.97      399.47     86.77 o 
  -6   2   8     2073.74     2725.40    155.87 o 
  -5   2   8      525.09      679.76     94.65 o 
  -4   2   8     1547.14     2325.14    178.26 o 
  -3   2   8     1223.95     1427.37    143.20 o 
  -2   2   8      160.84      324.86     96.30 o 
  -1   2   8     1801.72     2141.32    178.11 o 
   0   2   8        2.28      209.74     94.50 o 
   1   2   8     1941.48     2450.08    202.30 o 
   2   2   8      222.04       78.88     94.18 o 
   3   2   8      951.56      273.29    584.06 o 
 -10   3   8     1761.17     2671.32    206.89 o 
  -9   3   8     1816.89     2817.41    232.92 o 
  -8   3   8      476.87      785.08     97.17 o 
  -7   3   8     2825.94     4231.93    248.92 o 
  -6   3   8     1115.63     1219.32    115.17 o 
  -5   3   8     5847.18     6628.88    387.25 o 
  -4   3   8      860.68     1449.05    114.23 o 
  -3   3   8     3072.31     3482.75    201.06 o 
  -2   3   8     1124.76     2458.08    202.52 o 
  -1   3   8       21.35      297.63    102.04 o 
   0   3   8     2554.18     3077.47    210.26 o 
   1   3   8        4.04      205.07    101.31 o 
   2   3   8     1289.27      887.41    982.72 o 
   3   3   8        4.39      132.24    230.71 o 
 -10   4   8       35.11       67.63     70.50 o 
  -9   4   8      319.16      686.50    125.16 o 
  -8   4   8      662.56     1102.78    265.60 o 
  -7   4   8        4.32      290.44    102.75 o 
  -6   4   8       80.42      252.33     74.89 o 
  -5   4   8        1.62      -30.87     53.26 o 
  -4   4   8       85.85      235.10     68.99 o 
  -3   4   8      154.95      188.55     62.55 o 
  -2   4   8       48.34       67.82     71.53 o 
  -1   4   8      615.22      778.63    206.71 o 
   0   4   8     1038.53      849.49    146.64 o 
   1   4   8      445.14      716.61    149.16 o 
   2   4   8       21.03       55.32    148.66 o 
   3   4   8      126.32       16.31     53.16 o 
  -9   5   8     1962.87     2983.77    310.57 o 
  -8   5   8       48.14       58.47    100.46 o 
  -7   5   8     4383.66     5954.32    481.04 o 
  -6   5   8      318.73      668.71    127.49 o 
  -5   5   8     2465.39     3385.30    187.55 o 
  -4   5   8     1118.43     1246.50    109.98 o 
  -3   5   8      998.48     1287.92    114.34 o 
  -2   5   8     3726.78     4215.57    432.22 o 
  -1   5   8     1019.26     1205.36    151.29 o 
   0   5   8      800.86     1832.14    186.74 o 
   1   5   8        2.11       -1.64     84.33 o 
   2   5   8      572.41      427.06    585.40 o 
  -9   6   8      489.42      137.42    404.70 o 
  -8   6   8     1561.45     1967.26    252.18 o 
  -7   6   8      130.96      137.79     97.50 o 
  -6   6   8     2598.03     3712.34    277.85 o 
  -5   6   8     1007.56     1164.82    155.69 o 
  -4   6   8     2034.07     2160.28    139.75 o 
  -3   6   8      531.73      858.51    100.19 o 
  -2   6   8      596.57      828.93     98.48 o 
  -1   6   8     1249.24     1800.78    176.35 o 
   0   6   8      109.64      150.68     92.65 o 
   1   6   8      661.05      799.17    426.01 o 
   2   6   8        0.70       23.48    140.60 o 
  -8   7   8       17.81       -2.94     63.03 o 
  -7   7   8     2070.36     2336.51    194.45 o 
  -6   7   8        0.83       81.95    109.73 o 
  -5   7   8      230.74      355.67    107.70 o 
  -4   7   8      388.98      321.81     97.40 o 
  -3   7   8      142.73      183.54     69.60 o 
  -2   7   8      988.47     1129.48    110.77 o 
  -1   7   8      256.28      286.02    104.52 o 
   0   7   8      798.98     1021.35    157.46 o 
   1   7   8      296.81       37.96     95.30 o 
  -8   8   8     3640.05       19.13     50.67 o 
  -7   8   8      199.64      148.48    284.73 o 
  -6   8   8     3066.95     2152.26   2042.96 o 
  -5   8   8       61.96      143.30    218.29 o 
  -4   8   8      281.74      834.22    310.24 o 
  -3   8   8     3201.29     2565.78    234.56 o 
  -2   8   8      837.10      825.06    180.87 o 
  -1   8   8     2055.37     2864.94    199.95 o 
   0   8   8      214.24      202.00    187.42 o 
   1   8   8      566.77     1428.54    189.72 o 
  -7   9   8      569.63        0.39     38.88 o 
  -6   9   8       51.24      -13.56     71.64 o 
  -5   9   8      201.80       34.92    211.41 o 
  -4   9   8       19.30        8.35     53.48 o 
  -3   9   8       21.17      -36.15     52.39 o 
  -2   9   8      344.24      161.16    184.73 o 
  -1   9   8      101.85       35.66     50.17 o 
   0   9   8       95.65      245.24     96.80 o 
  -5  10   8      127.31       59.97    139.93 o 
  -4  10   8     1122.76      304.38    595.14 o 
  -3  10   8      633.96      196.68    396.81 o 
  -2  10   8      521.14      605.18    208.05 o 
  -9   1   9      200.30      420.21    111.21 o 
  -8   1   9        4.00       49.49     80.84 o 
  -7   1   9       21.56      115.47     94.35 o 
  -6   1   9     1726.34     2318.63    204.06 o 
  -5   1   9      334.60      226.18    100.85 o 
  -4   1   9     1871.08     2331.62    196.48 o 
  -3   1   9        3.92        0.96     79.26 o 
  -2   1   9      943.79      998.29    153.36 o 
  -1   1   9     1046.19     1070.98    158.12 o 
   0   1   9      856.05      891.60    215.44 o 
   1   1   9     2306.60     2340.60    225.54 o 
  -8   2   9        0.94      145.63     82.72 o 
  -7   2   9      105.61      201.89    100.62 o 
  -6   2   9       21.86      -33.87     73.86 o 
  -5   2   9     1511.00     2278.69    200.42 o 
  -4   2   9      358.18      338.10    104.56 o 
  -3   2   9      423.55      568.40    121.79 o 
  -2   2   9      107.44      105.51     86.14 o 
  -1   2   9       92.01       36.55     89.58 o 
   0   2   9     2035.03     2265.50    216.12 o 
   1   2   9      415.84       84.47    271.81 o 
  -8   3   9      185.28      280.52    118.16 o 
  -7   3   9      236.14      330.73     91.43 o 
  -6   3   9       34.01       89.22    129.03 o 
  -5   3   9        9.34       34.51     83.45 o 
  -4   3   9      116.62      103.18     86.42 o 
  -3   3   9      147.68      239.64    101.95 o 
  -2   3   9      774.78      927.92    151.93 o 
  -1   3   9       22.13       37.11     79.84 o 
   0   3   9       96.02       34.70    132.72 o 
  -8   4   9      113.82      216.49    123.61 o 
  -7   4   9      656.31      961.31    258.05 o 
  -6   4   9      383.80      334.16     90.85 o 
  -5   4   9     1404.59     1613.18    289.09 o 
  -4   4   9        2.59       22.54     80.82 o 
  -3   4   9     2037.26     1897.15    178.21 o 
  -2   4   9      247.91      156.17    131.71 o 
  -1   4   9     1508.31      376.23    588.93 o 
   0   4   9     1235.90      305.08    684.06 o 
  -7   5   9       51.47      135.74    102.02 o 
  -6   5   9      260.34      435.22    135.24 o 
  -5   5   9       18.11       17.60     81.20 o 
  -4   5   9      449.02      434.69    112.14 o 
  -3   5   9       79.39       54.14     60.91 o 
  -2   5   9        1.32       21.63     86.07 o 
  -1   5   9      274.04        5.75    102.18 o 
  -7   6   9       26.25      247.32    186.91 o 
  -6   6   9      475.40      739.04    151.53 o 
  -5   6   9       19.54       90.53     86.57 o 
  -4   6   9      231.43       21.81     54.70 o 
  -3   6   9     1169.55      250.32    678.19 o 
  -2   6   9      291.80      113.71    174.66 o 
  -1   6   9     1332.10      323.17    608.73 o 
  -5   7   9        0.61      -20.51     51.56 o 
  -4   7   9      563.09      230.23    368.79 o 
  -3   7   9      215.27        0.67     49.33 o 
                                                 
